# Supplementary material for: Evaluation of a High Concentrate Omega-3 for Correcting the Omega-3 Fatty Acid Nutritional Deficiency in Non-Alcoholic Fatty Liver Disease (CONDIN)
Source: Nutrients. 2018 Aug 20;10(8):1126. doi: 10.3390/nu10081126 (PMC6115838; doi:10.3390/nu10081126)
Supplement: Supplementary file 1 [file nutrients-10-01126-s001.zip]

Archive with 19 entries (19 files):
- AE.xlsx
- CM.xlsx
- contents.xlsx
- DA.xlsx
- DM.xlsx
- DS.xlsx
- EC.xlsx
- FFQ.xlsx
- ID.xlsx
- IE.xlsx
- LB.xlsx
- MH.xlsx
- MRI.xlsx
- PE.xlsx
- PK.xlsx
- RP.xlsx
- RPQ.xlsx
- SV.xlsx
- VS.xlsx
