# Supplementary material for: Evaluation of a High Concentrate Omega-3 for Correcting the Omega-3 Fatty Acid Nutritional Deficiency in Non-Alcoholic Fatty Liver Disease (CONDIN)
Source: Nutrients. 2018 Aug 20;10(8):1126. doi: 10.3390/nu10081126 (PMC6115838; doi:10.3390/nu10081126)
Supplement: Supplementary file 1 [file nutrients-10-01126-s001.zip › SV.xlsx]

## Sheet: SV
VISIT	SUBJID	VISDT	CDVIS	VISITNUM	SITE	STATUS	AGE	SEX	FIRSTDT	RANDNO	TREAT	OMEGA	DIABETE	STATIN	OMEGA_C	SFFL	SAFETY	ITT	MITT	PP
Visit 1	02_001	01OCT15	01OCT2015	1	02	Entered	57	Female	27OCT15	108	MF4637	<250 mg/day	Yes	Yes	<250 mg/day	No	Yes	Yes	Yes	Yes
Visit 2	02_001	27OCT15	27OCT2015	2	02	Entered	57	Female	27OCT15	108	MF4637	<250 mg/day	Yes	Yes	<250 mg/day	No	Yes	Yes	Yes	Yes
Visit 3	02_001	08DEC15	08DEC2015	3	02	Entered	57	Female	27OCT15	108	MF4637	<250 mg/day	Yes	Yes	<250 mg/day	No	Yes	Yes	Yes	Yes
Visit 4	02_001	15JAN16	15JAN2016	4	02	Entered	57	Female	27OCT15	108	MF4637	<250 mg/day	Yes	Yes	<250 mg/day	No	Yes	Yes	Yes	Yes
Visit 5	02_001	11APR16	11APR2016	5	02	Entered	57	Female	27OCT15	108	MF4637	<250 mg/day	Yes	Yes	<250 mg/day	No	Yes	Yes	Yes	Yes
Visit 6	02_001	11MAY16	11MAY2016	6	02	Entered	57	Female	27OCT15	108	MF4637	<250 mg/day	Yes	Yes	<250 mg/day	No	Yes	Yes	Yes	Yes
Visit 1	02_002	22OCT15	22OCT2015	1	02	Entered	41	Male	06NOV15	109	MF4637	<250 mg/day	No	Yes	>=250 mg/day	No	Yes	Yes	Yes	Yes
Visit 2	02_002	05NOV15	05NOV2015	2	02	Entered	41	Male	06NOV15	109	MF4637	<250 mg/day	No	Yes	>=250 mg/day	No	Yes	Yes	Yes	Yes
Visit 3	02_002	17DEC15	17DEC2015	3	02	Entered	41	Male	06NOV15	109	MF4637	<250 mg/day	No	Yes	>=250 mg/day	No	Yes	Yes	Yes	Yes
Visit 4	02_002	28JAN16	28JAN2016	4	02	Entered	41	Male	06NOV15	109	MF4637	<250 mg/day	No	Yes	>=250 mg/day	No	Yes	Yes	Yes	Yes
Visit 5	02_002	22APR16	22APR2016	5	02	Entered	41	Male	06NOV15	109	MF4637	<250 mg/day	No	Yes	>=250 mg/day	No	Yes	Yes	Yes	Yes
Visit 6	02_002	07MAY16	07MAY2016	6	02	Entered	41	Male	06NOV15	109	MF4637	<250 mg/day	No	Yes	>=250 mg/day	No	Yes	Yes	Yes	Yes
Visit 1	02_003	23OCT15	23OCT2015	1	02	Entered	58	Male	03NOV15	110	Placebo	>=250 mg/day	Yes	Yes	<250 mg/day	No	Yes	Yes	Yes	Yes
Visit 2	02_003	03NOV15	03NOV2015	2	02	Entered	58	Male	03NOV15	110	Placebo	>=250 mg/day	Yes	Yes	<250 mg/day	No	Yes	Yes	Yes	Yes
Visit 3	02_003	10DEC15	10DEC2015	3	02	Entered	58	Male	03NOV15	110	Placebo	>=250 mg/day	Yes	Yes	<250 mg/day	No	Yes	Yes	Yes	Yes
Visit 4	02_003	01FEB16	01FEB2016	4	02	Entered	58	Male	03NOV15	110	Placebo	>=250 mg/day	Yes	Yes	<250 mg/day	No	Yes	Yes	Yes	Yes
Visit 5	02_003	18APR16	18APR2016	5	02	Entered	58	Male	03NOV15	110	Placebo	>=250 mg/day	Yes	Yes	<250 mg/day	No	Yes	Yes	Yes	Yes
Visit 6	02_003	13MAY16	13MAY2016	6	02	Entered	58	Male	03NOV15	110	Placebo	>=250 mg/day	Yes	Yes	<250 mg/day	No	Yes	Yes	Yes	Yes
Visit 1	02_004	26OCT15	26OCT2015	1	02	Early Termination	60	Female	12NOV15	111	Placebo	<250 mg/day	Yes	Yes	<250 mg/day	No	Yes	Yes	Yes	Yes
Visit 2	02_004	11NOV15	11NOV2015	2	02	Early Termination	60	Female	12NOV15	111	Placebo	<250 mg/day	Yes	Yes	<250 mg/day	No	Yes	Yes	Yes	Yes
Visit 3	02_004	23DEC15	23DEC2015	3	02	Early Termination	60	Female	12NOV15	111	Placebo	<250 mg/day	Yes	Yes	<250 mg/day	No	Yes	Yes	Yes	Yes
Visit 4	02_004	03FEB16	03FEB2016	4	02	Early Termination	60	Female	12NOV15	111	Placebo	<250 mg/day	Yes	Yes	<250 mg/day	No	Yes	Yes	Yes	Yes
Visit 6	02_004	02MAY16	02MAY2016	6	02	Early Termination	60	Female	12NOV15	111	Placebo	<250 mg/day	Yes	Yes	<250 mg/day	No	Yes	Yes	Yes	Yes
Early Termination	02_004	01APR16	01APR2016	9	02	Early Termination	60	Female	12NOV15	111	Placebo	<250 mg/day	Yes	Yes	<250 mg/day	No	Yes	Yes	Yes	Yes
Visit 1	02_005	06NOV15	06NOV2015	1	02	Entered	65	Male	04DEC15	112	Placebo	>=250 mg/day	No	No	>=250 mg/day	No	Yes	Yes	Yes	Yes
Visit 2	02_005	04DEC15	04DEC2015	2	02	Entered	65	Male	04DEC15	112	Placebo	>=250 mg/day	No	No	>=250 mg/day	No	Yes	Yes	Yes	Yes
Visit 3	02_005	15JAN16	15JAN2016	3	02	Entered	65	Male	04DEC15	112	Placebo	>=250 mg/day	No	No	>=250 mg/day	No	Yes	Yes	Yes	Yes
Visit 4	02_005	25FEB16	25FEB2016	4	02	Entered	65	Male	04DEC15	112	Placebo	>=250 mg/day	No	No	>=250 mg/day	No	Yes	Yes	Yes	Yes
Visit 5	02_005	20MAY16	20MAY2016	5	02	Entered	65	Male	04DEC15	112	Placebo	>=250 mg/day	No	No	>=250 mg/day	No	Yes	Yes	Yes	Yes
Visit 6	02_005	03JUN16	03JUN2016	6	02	Entered	65	Male	04DEC15	112	Placebo	>=250 mg/day	No	No	>=250 mg/day	No	Yes	Yes	Yes	Yes
Visit 1	02_006	12NOV15	12NOV2015	1	02	Screen Failure	39	Female							<250 mg/day	Yes	No	No	No	No
Visit 1	03_001	16OCT15	16OCT2015	1	03	Early Termination	53	Male	19NOV15	117	MF4637	<250 mg/day	No	No	>=250 mg/day	No	Yes	Yes	No	No
Visit 2	03_001	19NOV15	19NOV2015	2	03	Early Termination	53	Male	19NOV15	117	MF4637	<250 mg/day	No	No	>=250 mg/day	No	Yes	Yes	No	No
Visit 1	03_002	19OCT15	19OCT2015	1	03	Early Termination	52	Female	30OCT15	116	Placebo	<250 mg/day	No	No	<250 mg/day	No	Yes	Yes	Yes	Yes
Visit 2	03_002	30OCT15	30OCT2015	2	03	Early Termination	52	Female	30OCT15	116	Placebo	<250 mg/day	No	No	<250 mg/day	No	Yes	Yes	Yes	Yes
Early Termination	03_002	07APR16	07APR2016	9	03	Early Termination	52	Female	30OCT15	116	Placebo	<250 mg/day	No	No	<250 mg/day	No	Yes	Yes	Yes	Yes
Visit 1	03_003	22OCT15	22OCT2015	1	03	Entered	25	Male	24NOV15	121	MF4637	<250 mg/day	No	No	<250 mg/day	No	Yes	Yes	Yes	Yes
Visit 2	03_003	24NOV15	24NOV2015	2	03	Entered	25	Male	24NOV15	121	MF4637	<250 mg/day	No	No	<250 mg/day	No	Yes	Yes	Yes	Yes
Visit 3	03_003	15JAN16	15JAN2016	3	03	Entered	25	Male	24NOV15	121	MF4637	<250 mg/day	No	No	<250 mg/day	No	Yes	Yes	Yes	Yes
Visit 4	03_003	03MAR16	03MAR2016	4	03	Entered	25	Male	24NOV15	121	MF4637	<250 mg/day	No	No	<250 mg/day	No	Yes	Yes	Yes	Yes
Visit 5	03_003	01JUN16	01JUN2016	5	03	Entered	25	Male	24NOV15	121	MF4637	<250 mg/day	No	No	<250 mg/day	No	Yes	Yes	Yes	Yes
Visit 6	03_003	14JUN16	14JUN2016	6	03	Entered	25	Male	24NOV15	121	MF4637	<250 mg/day	No	No	<250 mg/day	No	Yes	Yes	Yes	Yes
Unscheduled Visit	03_003	26OCT15	26OCT2015	10	03	Entered	25	Male	24NOV15	121	MF4637	<250 mg/day	No	No	<250 mg/day	No	Yes	Yes	Yes	Yes
Unscheduled Visit	03_003	03NOV15	03NOV2015	11	03	Entered	25	Male	24NOV15	121	MF4637	<250 mg/day	No	No	<250 mg/day	No	Yes	Yes	Yes	Yes
Visit 1	03_004	26OCT15	26OCT2015	1	03	Entered	56	Female	24NOV15	118	Placebo	<250 mg/day	No	No	>=250 mg/day	No	Yes	Yes	Yes	Yes
Visit 2	03_004	23NOV15	23NOV2015	2	03	Entered	56	Female	24NOV15	118	Placebo	<250 mg/day	No	No	>=250 mg/day	No	Yes	Yes	Yes	Yes
Visit 3	03_004	05JAN16	05JAN2016	3	03	Entered	56	Female	24NOV15	118	Placebo	<250 mg/day	No	No	>=250 mg/day	No	Yes	Yes	Yes	Yes
Visit 4	03_004	16FEB16	16FEB2016	4	03	Entered	56	Female	24NOV15	118	Placebo	<250 mg/day	No	No	>=250 mg/day	No	Yes	Yes	Yes	Yes
Visit 5	03_004	10MAY16	10MAY2016	5	03	Entered	56	Female	24NOV15	118	Placebo	<250 mg/day	No	No	>=250 mg/day	No	Yes	Yes	Yes	Yes
Visit 6	03_004	27MAY16	27MAY2016	6	03	Entered	56	Female	24NOV15	118	Placebo	<250 mg/day	No	No	>=250 mg/day	No	Yes	Yes	Yes	Yes
Visit 1	03_005	04NOV15	04NOV2015	1	03	Early Termination	49	Female	25NOV15	119	MF4637	>=250 mg/day	No	No	<250 mg/day	No	Yes	Yes	Yes	Yes
Visit 2	03_005	24NOV15	24NOV2015	2	03	Early Termination	49	Female	25NOV15	119	MF4637	>=250 mg/day	No	No	<250 mg/day	No	Yes	Yes	Yes	Yes
Visit 3	03_005	13JAN16	13JAN2016	3	03	Early Termination	49	Female	25NOV15	119	MF4637	>=250 mg/day	No	No	<250 mg/day	No	Yes	Yes	Yes	Yes
Visit 4	03_005	26FEB16	26FEB2016	4	03	Early Termination	49	Female	25NOV15	119	MF4637	>=250 mg/day	No	No	<250 mg/day	No	Yes	Yes	Yes	Yes
Early Termination	03_005	07APR16	07APR2016	9	03	Early Termination	49	Female	25NOV15	119	MF4637	>=250 mg/day	No	No	<250 mg/day	No	Yes	Yes	Yes	Yes
Visit 1	03_006	05NOV15	05NOV2015	1	03	Screen Failure	51	Male							<250 mg/day	Yes	No	No	No	No
Visit 1	03_007	11NOV15	11NOV2015	1	03	Entered	40	Male	19NOV15	120	Placebo	<250 mg/day	No	No	<250 mg/day	No	Yes	Yes	Yes	No
Visit 2	03_007	18NOV15	18NOV2015	2	03	Entered	40	Male	19NOV15	120	Placebo	<250 mg/day	No	No	<250 mg/day	No	Yes	Yes	Yes	No
Visit 3	03_007	30DEC15	30DEC2015	3	03	Entered	40	Male	19NOV15	120	Placebo	<250 mg/day	No	No	<250 mg/day	No	Yes	Yes	Yes	No
Visit 4	03_007	12FEB16	12FEB2016	4	03	Entered	40	Male	19NOV15	120	Placebo	<250 mg/day	No	No	<250 mg/day	No	Yes	Yes	Yes	No
Visit 5	03_007	01JUN16	01JUN2016	5	03	Entered	40	Male	19NOV15	120	Placebo	<250 mg/day	No	No	<250 mg/day	No	Yes	Yes	Yes	No
Visit 6	03_007	15JUN16	15JUN2016	6	03	Entered	40	Male	19NOV15	120	Placebo	<250 mg/day	No	No	<250 mg/day	No	Yes	Yes	Yes	No
Unscheduled Visit	03_007	26FEB16	26FEB2016	10	03	Entered	40	Male	19NOV15	120	Placebo	<250 mg/day	No	No	<250 mg/day	No	Yes	Yes	Yes	No
Visit 1	03_008	16NOV15	16NOV2015	1	03	Screen Failure	46	Male							>=250 mg/day	Yes	No	No	No	No
Visit 1	03_009	03DEC15	03DEC2015	1	03	Entered	40	Male	13JAN16	122	MF4637	<250 mg/day	No	No	>=250 mg/day	No	Yes	Yes	Yes	Yes
Visit 2	03_009	12JAN16	12JAN2016	2	03	Entered	40	Male	13JAN16	122	MF4637	<250 mg/day	No	No	>=250 mg/day	No	Yes	Yes	Yes	Yes
Visit 3	03_009	23FEB16	23FEB2016	3	03	Entered	40	Male	13JAN16	122	MF4637	<250 mg/day	No	No	>=250 mg/day	No	Yes	Yes	Yes	Yes
Visit 4	03_009	29MAR16	29MAR2016	4	03	Entered	40	Male	13JAN16	122	MF4637	<250 mg/day	No	No	>=250 mg/day	No	Yes	Yes	Yes	Yes
Visit 5	03_009	29JUN16	29JUN2016	5	03	Entered	40	Male	13JAN16	122	MF4637	<250 mg/day	No	No	>=250 mg/day	No	Yes	Yes	Yes	Yes
Visit 6	03_009	14JUL16	14JUL2016	6	03	Entered	40	Male	13JAN16	122	MF4637	<250 mg/day	No	No	>=250 mg/day	No	Yes	Yes	Yes	Yes
Visit 1	03_010	03DEC15	03DEC2015	1	03	Entered	41	Male	12JAN16	123	Placebo	>=250 mg/day	No	No	>=250 mg/day	No	Yes	Yes	Yes	Yes
Visit 2	03_010	12JAN16	12JAN2016	2	03	Entered	41	Male	12JAN16	123	Placebo	>=250 mg/day	No	No	>=250 mg/day	No	Yes	Yes	Yes	Yes
Visit 3	03_010	23FEB16	23FEB2016	3	03	Entered	41	Male	12JAN16	123	Placebo	>=250 mg/day	No	No	>=250 mg/day	No	Yes	Yes	Yes	Yes
Visit 4	03_010	25MAR16	25MAR2016	4	03	Entered	41	Male	12JAN16	123	Placebo	>=250 mg/day	No	No	>=250 mg/day	No	Yes	Yes	Yes	Yes
Visit 5	03_010	24JUN16	24JUN2016	5	03	Entered	41	Male	12JAN16	123	Placebo	>=250 mg/day	No	No	>=250 mg/day	No	Yes	Yes	Yes	Yes
Visit 6	03_010	08JUL16	08JUL2016	6	03	Entered	41	Male	12JAN16	123	Placebo	>=250 mg/day	No	No	>=250 mg/day	No	Yes	Yes	Yes	Yes
Visit 1	03_011	21DEC15	21DEC2015	1	03	Entered	55	Male	11FEB16	188	MF4637	<250 mg/day	No	Yes	<250 mg/day	No	Yes	Yes	Yes	Yes
Visit 2	03_011	10FEB16	10FEB2016	2	03	Entered	55	Male	11FEB16	188	MF4637	<250 mg/day	No	Yes	<250 mg/day	No	Yes	Yes	Yes	Yes
Visit 3	03_011	22MAR16	22MAR2016	3	03	Entered	55	Male	11FEB16	188	MF4637	<250 mg/day	No	Yes	<250 mg/day	No	Yes	Yes	Yes	Yes
Visit 4	03_011	17MAY16	17MAY2016	4	03	Entered	55	Male	11FEB16	188	MF4637	<250 mg/day	No	Yes	<250 mg/day	No	Yes	Yes	Yes	Yes
Visit 5	03_011	01AUG16	01AUG2016	5	03	Entered	55	Male	11FEB16	188	MF4637	<250 mg/day	No	Yes	<250 mg/day	No	Yes	Yes	Yes	Yes
Visit 6	03_011	15AUG16	15AUG2016	6	03	Entered	55	Male	11FEB16	188	MF4637	<250 mg/day	No	Yes	<250 mg/day	No	Yes	Yes	Yes	Yes
Visit 1	03_012	27JAN16	27JAN2016	1	03	Entered	63	Male	12FEB16	190	MF4637	<250 mg/day	No	Yes	<250 mg/day	No	Yes	Yes	Yes	Yes
Visit 2	03_012	11FEB16	11FEB2016	2	03	Entered	63	Male	12FEB16	190	MF4637	<250 mg/day	No	Yes	<250 mg/day	No	Yes	Yes	Yes	Yes
Visit 3	03_012	29MAR16	29MAR2016	3	03	Entered	63	Male	12FEB16	190	MF4637	<250 mg/day	No	Yes	<250 mg/day	No	Yes	Yes	Yes	Yes
Visit 4	03_012	13MAY16	13MAY2016	4	03	Entered	63	Male	12FEB16	190	MF4637	<250 mg/day	No	Yes	<250 mg/day	No	Yes	Yes	Yes	Yes
Visit 5	03_012	01AUG16	01AUG2016	5	03	Entered	63	Male	12FEB16	190	MF4637	<250 mg/day	No	Yes	<250 mg/day	No	Yes	Yes	Yes	Yes
Visit 6	03_012	15AUG16	15AUG2016	6	03	Entered	63	Male	12FEB16	190	MF4637	<250 mg/day	No	Yes	<250 mg/day	No	Yes	Yes	Yes	Yes
Visit 1	03_013	01FEB16	01FEB2016	1	03	Entered	61	Female	11FEB16	189	Placebo	<250 mg/day	No	Yes	<250 mg/day	No	Yes	Yes	Yes	Yes
Visit 2	03_013	10FEB16	10FEB2016	2	03	Entered	61	Female	11FEB16	189	Placebo	<250 mg/day	No	Yes	<250 mg/day	No	Yes	Yes	Yes	Yes
Visit 3	03_013	23MAR16	23MAR2016	3	03	Entered	61	Female	11FEB16	189	Placebo	<250 mg/day	No	Yes	<250 mg/day	No	Yes	Yes	Yes	Yes
Visit 4	03_013	04MAY16	04MAY2016	4	03	Entered	61	Female	11FEB16	189	Placebo	<250 mg/day	No	Yes	<250 mg/day	No	Yes	Yes	Yes	Yes
Visit 5	03_013	25JUL16	25JUL2016	5	03	Entered	61	Female	11FEB16	189	Placebo	<250 mg/day	No	Yes	<250 mg/day	No	Yes	Yes	Yes	Yes
Visit 6	03_013	10AUG16	10AUG2016	6	03	Entered	61	Female	11FEB16	189	Placebo	<250 mg/day	No	Yes	<250 mg/day	No	Yes	Yes	Yes	Yes
Visit 1	04_001	06OCT15	06OCT2015	1	04	Entered	49	Female	13OCT15	124	Placebo	>=250 mg/day	Yes	No	>=250 mg/day	No	Yes	Yes	Yes	Yes
Visit 2	04_001	13OCT15	13OCT2015	2	04	Entered	49	Female	13OCT15	124	Placebo	>=250 mg/day	Yes	No	>=250 mg/day	No	Yes	Yes	Yes	Yes
Visit 3	04_001	25NOV15	25NOV2015	3	04	Entered	49	Female	13OCT15	124	Placebo	>=250 mg/day	Yes	No	>=250 mg/day	No	Yes	Yes	Yes	Yes
Visit 4	04_001	08JAN16	08JAN2016	4	04	Entered	49	Female	13OCT15	124	Placebo	>=250 mg/day	Yes	No	>=250 mg/day	No	Yes	Yes	Yes	Yes
Visit 5	04_001	01APR16	01APR2016	5	04	Entered	49	Female	13OCT15	124	Placebo	>=250 mg/day	Yes	No	>=250 mg/day	No	Yes	Yes	Yes	Yes
Visit 6	04_001	12APR16	12APR2016	6	04	Entered	49	Female	13OCT15	124	Placebo	>=250 mg/day	Yes	No	>=250 mg/day	No	Yes	Yes	Yes	Yes
Visit 1	04_002	07OCT15	07OCT2015	1	04	Screen Failure	56	Male							<250 mg/day	Yes	No	No	No	No
Visit 1	04_003	07OCT15	07OCT2015	1	04	Screen Failure	35	Female							<250 mg/day	Yes	No	No	No	No
Visit 1	04_004	09OCT15	09OCT2015	1	04	Entered	34	Male	15OCT15	125	MF4637	<250 mg/day	No	No	<250 mg/day	No	Yes	Yes	Yes	No
Visit 2	04_004	14OCT15	14OCT2015	2	04	Entered	34	Male	15OCT15	125	MF4637	<250 mg/day	No	No	<250 mg/day	No	Yes	Yes	Yes	No
Visit 3	04_004	25NOV15	25NOV2015	3	04	Entered	34	Male	15OCT15	125	MF4637	<250 mg/day	No	No	<250 mg/day	No	Yes	Yes	Yes	No
Visit 4	04_004	08JAN16	08JAN2016	4	04	Entered	34	Male	15OCT15	125	MF4637	<250 mg/day	No	No	<250 mg/day	No	Yes	Yes	Yes	No
Visit 5	04_004	31MAR16	31MAR2016	5	04	Entered	34	Male	15OCT15	125	MF4637	<250 mg/day	No	No	<250 mg/day	No	Yes	Yes	Yes	No
Visit 6	04_004	12APR16	12APR2016	6	04	Entered	34	Male	15OCT15	125	MF4637	<250 mg/day	No	No	<250 mg/day	No	Yes	Yes	Yes	No
Unscheduled Visit	04_004	18JAN16	18JAN2016	10	04	Entered	34	Male	15OCT15	125	MF4637	<250 mg/day	No	No	<250 mg/day	No	Yes	Yes	Yes	No
Visit 1	04_005	22OCT15	22OCT2015	1	04	Screen Failure	40	Female							<250 mg/day	Yes	No	No	No	No
Visit 1	04_006	30OCT15	30OCT2015	1	04	Screen Failure	54	Female							>=250 mg/day	Yes	No	No	No	No
Visit 1	04_007	03NOV15	03NOV2015	1	04	Screen Failure	59	Female							>=250 mg/day	Yes	No	No	No	No
Visit 1	04_008	04NOV15	04NOV2015	1	04	Screen Failure	25	Female							>=250 mg/day	Yes	No	No	No	No
Visit 1	04_009	28DEC15	28DEC2015	1	04	Entered	53	Female	04JAN16	127	Placebo	<250 mg/day	No	No	<250 mg/day	No	Yes	Yes	Yes	Yes
Visit 2	04_009	04JAN16	04JAN2016	2	04	Entered	53	Female	04JAN16	127	Placebo	<250 mg/day	No	No	<250 mg/day	No	Yes	Yes	Yes	Yes
Visit 3	04_009	11FEB16	11FEB2016	3	04	Entered	53	Female	04JAN16	127	Placebo	<250 mg/day	No	No	<250 mg/day	No	Yes	Yes	Yes	Yes
Visit 4	04_009	25MAR16	25MAR2016	4	04	Entered	53	Female	04JAN16	127	Placebo	<250 mg/day	No	No	<250 mg/day	No	Yes	Yes	Yes	Yes
Visit 5	04_009	16JUN16	16JUN2016	5	04	Entered	53	Female	04JAN16	127	Placebo	<250 mg/day	No	No	<250 mg/day	No	Yes	Yes	Yes	Yes
Visit 6	04_009	05JUL16	05JUL2016	6	04	Entered	53	Female	04JAN16	127	Placebo	<250 mg/day	No	No	<250 mg/day	No	Yes	Yes	Yes	Yes
Visit 1	04_010	29DEC15	29DEC2015	1	04	Entered	25	Female	05JAN16	126	MF4637	>=250 mg/day	No	No	>=250 mg/day	No	Yes	Yes	Yes	Yes
Visit 2	04_010	05JAN16	05JAN2016	2	04	Entered	25	Female	05JAN16	126	MF4637	>=250 mg/day	No	No	>=250 mg/day	No	Yes	Yes	Yes	Yes
Visit 3	04_010	16FEB16	16FEB2016	3	04	Entered	25	Female	05JAN16	126	MF4637	>=250 mg/day	No	No	>=250 mg/day	No	Yes	Yes	Yes	Yes
Visit 4	04_010	30MAR16	30MAR2016	4	04	Entered	25	Female	05JAN16	126	MF4637	>=250 mg/day	No	No	>=250 mg/day	No	Yes	Yes	Yes	Yes
Visit 5	04_010	22JUN16	22JUN2016	5	04	Entered	25	Female	05JAN16	126	MF4637	>=250 mg/day	No	No	>=250 mg/day	No	Yes	Yes	Yes	Yes
Visit 6	04_010	05JUL16	05JUL2016	6	04	Entered	25	Female	05JAN16	126	MF4637	>=250 mg/day	No	No	>=250 mg/day	No	Yes	Yes	Yes	Yes
Visit 1	04_011	29DEC15	29DEC2015	1	04	Entered	41	Male	26JAN16	129	Placebo	>=250 mg/day	No	No	>=250 mg/day	No	Yes	Yes	Yes	Yes
Visit 2	04_011	26JAN16	26JAN2016	2	04	Entered	41	Male	26JAN16	129	Placebo	>=250 mg/day	No	No	>=250 mg/day	No	Yes	Yes	Yes	Yes
Visit 3	04_011	07MAR16	07MAR2016	3	04	Entered	41	Male	26JAN16	129	Placebo	>=250 mg/day	No	No	>=250 mg/day	No	Yes	Yes	Yes	Yes
Visit 4	04_011	19APR16	19APR2016	4	04	Entered	41	Male	26JAN16	129	Placebo	>=250 mg/day	No	No	>=250 mg/day	No	Yes	Yes	Yes	Yes
Visit 5	04_011	12JUL16	12JUL2016	5	04	Entered	41	Male	26JAN16	129	Placebo	>=250 mg/day	No	No	>=250 mg/day	No	Yes	Yes	Yes	Yes
Visit 6	04_011	26JUL16	26JUL2016	6	04	Entered	41	Male	26JAN16	129	Placebo	>=250 mg/day	No	No	>=250 mg/day	No	Yes	Yes	Yes	Yes
Visit 1	04_012	11JAN16	11JAN2016	1	04	Entered	19	Male	19JAN16	128	Placebo	<250 mg/day	No	No	<250 mg/day	No	Yes	Yes	Yes	Yes
Visit 2	04_012	18JAN16	18JAN2016	2	04	Entered	19	Male	19JAN16	128	Placebo	<250 mg/day	No	No	<250 mg/day	No	Yes	Yes	Yes	Yes
Visit 3	04_012	29FEB16	29FEB2016	3	04	Entered	19	Male	19JAN16	128	Placebo	<250 mg/day	No	No	<250 mg/day	No	Yes	Yes	Yes	Yes
Visit 4	04_012	14APR16	14APR2016	4	04	Entered	19	Male	19JAN16	128	Placebo	<250 mg/day	No	No	<250 mg/day	No	Yes	Yes	Yes	Yes
Visit 5	04_012	05JUL16	05JUL2016	5	04	Entered	19	Male	19JAN16	128	Placebo	<250 mg/day	No	No	<250 mg/day	No	Yes	Yes	Yes	Yes
Visit 6	04_012	18JUL16	18JUL2016	6	04	Entered	19	Male	19JAN16	128	Placebo	<250 mg/day	No	No	<250 mg/day	No	Yes	Yes	Yes	Yes
Visit 1	04_013	08FEB16	08FEB2016	1	04	Entered	64	Female	15FEB16	130	MF4637	<250 mg/day	No	Yes	<250 mg/day	No	Yes	Yes	Yes	Yes
Visit 2	04_013	15FEB16	15FEB2016	2	04	Entered	64	Female	15FEB16	130	MF4637	<250 mg/day	No	Yes	<250 mg/day	No	Yes	Yes	Yes	Yes
Visit 3	04_013	28MAR16	28MAR2016	3	04	Entered	64	Female	15FEB16	130	MF4637	<250 mg/day	No	Yes	<250 mg/day	No	Yes	Yes	Yes	Yes
Visit 4	04_013	09MAY16	09MAY2016	4	04	Entered	64	Female	15FEB16	130	MF4637	<250 mg/day	No	Yes	<250 mg/day	No	Yes	Yes	Yes	Yes
Visit 5	04_013	01AUG16	01AUG2016	5	04	Entered	64	Female	15FEB16	130	MF4637	<250 mg/day	No	Yes	<250 mg/day	No	Yes	Yes	Yes	Yes
Visit 6	04_013	15AUG16	15AUG2016	6	04	Entered	64	Female	15FEB16	130	MF4637	<250 mg/day	No	Yes	<250 mg/day	No	Yes	Yes	Yes	Yes
Unscheduled Visit	04_013	04AUG16	04AUG2016	10	04	Entered	64	Female	15FEB16	130	MF4637	<250 mg/day	No	Yes	<250 mg/day	No	Yes	Yes	Yes	Yes
Visit 1	04_014	15FEB16	15FEB2016	1	04	Entered	35	Female	25FEB16	131	MF4637	>=250 mg/day	No	No	>=250 mg/day	No	Yes	Yes	Yes	Yes
Visit 2	04_014	25FEB16	25FEB2016	2	04	Entered	35	Female	25FEB16	131	MF4637	>=250 mg/day	No	No	>=250 mg/day	No	Yes	Yes	Yes	Yes
Visit 3	04_014	08APR16	08APR2016	3	04	Entered	35	Female	25FEB16	131	MF4637	>=250 mg/day	No	No	>=250 mg/day	No	Yes	Yes	Yes	Yes
Visit 4	04_014	19MAY16	19MAY2016	4	04	Entered	35	Female	25FEB16	131	MF4637	>=250 mg/day	No	No	>=250 mg/day	No	Yes	Yes	Yes	Yes
Visit 5	04_014	08AUG16	08AUG2016	5	04	Entered	35	Female	25FEB16	131	MF4637	>=250 mg/day	No	No	>=250 mg/day	No	Yes	Yes	Yes	Yes
Visit 6	04_014	25AUG16	25AUG2016	6	04	Entered	35	Female	25FEB16	131	MF4637	>=250 mg/day	No	No	>=250 mg/day	No	Yes	Yes	Yes	Yes
Visit 1	04_015	08MAR16	08MAR2016	1	04	Entered	50	Male	21MAR16	198	Placebo	<250 mg/day	No	Yes	<250 mg/day	No	Yes	Yes	Yes	No
Visit 2	04_015	21MAR16	21MAR2016	2	04	Entered	50	Male	21MAR16	198	Placebo	<250 mg/day	No	Yes	<250 mg/day	No	Yes	Yes	Yes	No
Visit 3	04_015	04MAY16	04MAY2016	3	04	Entered	50	Male	21MAR16	198	Placebo	<250 mg/day	No	Yes	<250 mg/day	No	Yes	Yes	Yes	No
Visit 4	04_015	16JUN16	16JUN2016	4	04	Entered	50	Male	21MAR16	198	Placebo	<250 mg/day	No	Yes	<250 mg/day	No	Yes	Yes	Yes	No
Visit 5	04_015	04NOV16	04NOV2016	5	04	Entered	50	Male	21MAR16	198	Placebo	<250 mg/day	No	Yes	<250 mg/day	No	Yes	Yes	Yes	No
Visit 1	04_016	24MAR16	24MAR2016	1	04	Screen Failure	50	Male								Yes	No	No	No	No
Visit 1	04_017	25MAR16	25MAR2016	1	04	Screen Failure	49	Female								Yes	No	No	No	No
Visit 1	04_018	08JUL16	08JUL2016	1	04	Early Termination	37	Male		197	MF4637	<250 mg/day	No	No	<250 mg/day	No	No	Yes	No	No
Visit 2	04_018	02AUG16	02AUG2016	2	04	Early Termination	37	Male		197	MF4637	<250 mg/day	No	No	<250 mg/day	No	No	Yes	No	No
Early Termination	04_018	17OCT16	17OCT2016	9	04	Early Termination	37	Male		197	MF4637	<250 mg/day	No	No	<250 mg/day	No	No	Yes	No	No
Visit 1	04_019	12JUL16	12JUL2016	1	04	Early Termination	50	Female		200	Placebo	<250 mg/day	No	No	<250 mg/day	No	No	Yes	No	No
Visit 2	04_019	02AUG16	02AUG2016	2	04	Early Termination	50	Female		200	Placebo	<250 mg/day	No	No	<250 mg/day	No	No	Yes	No	No
Early Termination	04_019	17OCT16	17OCT2016	9	04	Early Termination	50	Female		200	Placebo	<250 mg/day	No	No	<250 mg/day	No	No	Yes	No	No
Visit 1	04_020	14JUL16	14JUL2016	1	04	Entered	44	Male	28JUL16	196	MF4637	<250 mg/day	Yes	No	<250 mg/day	No	Yes	Yes	Yes	Yes
Visit 2	04_020	28JUL16	28JUL2016	2	04	Entered	44	Male	28JUL16	196	MF4637	<250 mg/day	Yes	No	<250 mg/day	No	Yes	Yes	Yes	Yes
Visit 3	04_020	16SEP16	16SEP2016	3	04	Entered	44	Male	28JUL16	196	MF4637	<250 mg/day	Yes	No	<250 mg/day	No	Yes	Yes	Yes	Yes
Visit 4	04_020	26OCT16	26OCT2016	4	04	Entered	44	Male	28JUL16	196	MF4637	<250 mg/day	Yes	No	<250 mg/day	No	Yes	Yes	Yes	Yes
Visit 5	04_020	12JAN17	12JAN2017	5	04	Entered	44	Male	28JUL16	196	MF4637	<250 mg/day	Yes	No	<250 mg/day	No	Yes	Yes	Yes	Yes
Visit 6	04_020	26JAN17	26JAN2017	6	04	Entered	44	Male	28JUL16	196	MF4637	<250 mg/day	Yes	No	<250 mg/day	No	Yes	Yes	Yes	Yes
Visit 1	04_021	14JUL16	14JUL2016	1	04	Screen Failure	50	Male							<250 mg/day	Yes	No	No	No	No
Visit 1	04_022	21JUL16	21JUL2016	1	04	Entered	44	Female	28JUL16	199	Placebo	>=250 mg/day	No	No	>=250 mg/day	No	Yes	Yes	Yes	Yes
Visit 2	04_022	28JUL16	28JUL2016	2	04	Entered	44	Female	28JUL16	199	Placebo	>=250 mg/day	No	No	>=250 mg/day	No	Yes	Yes	Yes	Yes
Visit 3	04_022	12SEP16	12SEP2016	3	04	Entered	44	Female	28JUL16	199	Placebo	>=250 mg/day	No	No	>=250 mg/day	No	Yes	Yes	Yes	Yes
Visit 4	04_022	20OCT16	20OCT2016	4	04	Entered	44	Female	28JUL16	199	Placebo	>=250 mg/day	No	No	>=250 mg/day	No	Yes	Yes	Yes	Yes
Visit 5	04_022	12JAN17	12JAN2017	5	04	Entered	44	Female	28JUL16	199	Placebo	>=250 mg/day	No	No	>=250 mg/day	No	Yes	Yes	Yes	Yes
Visit 6	04_022	26JAN17	26JAN2017	6	04	Entered	44	Female	28JUL16	199	Placebo	>=250 mg/day	No	No	>=250 mg/day	No	Yes	Yes	Yes	Yes
Visit 1	04_023	03AUG16	03AUG2016	1	04	Entered	56	Male	17AUG16	202	MF4637	>=250 mg/day	No	No	>=250 mg/day	No	Yes	Yes	Yes	Yes
Visit 2	04_023	17AUG16	17AUG2016	2	04	Entered	56	Male	17AUG16	202	MF4637	>=250 mg/day	No	No	>=250 mg/day	No	Yes	Yes	Yes	Yes
Visit 3	04_023	28SEP16	28SEP2016	3	04	Entered	56	Male	17AUG16	202	MF4637	>=250 mg/day	No	No	>=250 mg/day	No	Yes	Yes	Yes	Yes
Visit 4	04_023	04NOV16	04NOV2016	4	04	Entered	56	Male	17AUG16	202	MF4637	>=250 mg/day	No	No	>=250 mg/day	No	Yes	Yes	Yes	Yes
Visit 5	04_023	27JAN17	27JAN2017	5	04	Entered	56	Male	17AUG16	202	MF4637	>=250 mg/day	No	No	>=250 mg/day	No	Yes	Yes	Yes	Yes
Visit 6	04_023	15FEB17	15FEB2017	6	04	Entered	56	Male	17AUG16	202	MF4637	>=250 mg/day	No	No	>=250 mg/day	No	Yes	Yes	Yes	Yes
Visit 1	04_024	03AUG16	03AUG2016	1	04	Screen Failure	55	Female							<250 mg/day	Yes	No	No	No	No
Visit 1	04_025	03AUG16	03AUG2016	1	04	Entered	49	Male	25AUG16	203	MF4637	<250 mg/day	No	No	<250 mg/day	No	Yes	Yes	Yes	Yes
Visit 2	04_025	25AUG16	25AUG2016	2	04	Entered	49	Male	25AUG16	203	MF4637	<250 mg/day	No	No	<250 mg/day	No	Yes	Yes	Yes	Yes
Visit 3	04_025	10OCT16	10OCT2016	3	04	Entered	49	Male	25AUG16	203	MF4637	<250 mg/day	No	No	<250 mg/day	No	Yes	Yes	Yes	Yes
Visit 4	04_025	18NOV16	18NOV2016	4	04	Entered	49	Male	25AUG16	203	MF4637	<250 mg/day	No	No	<250 mg/day	No	Yes	Yes	Yes	Yes
Visit 5	04_025	14FEB17	14FEB2017	5	04	Entered	49	Male	25AUG16	203	MF4637	<250 mg/day	No	No	<250 mg/day	No	Yes	Yes	Yes	Yes
Visit 6	04_025	23FEB17	23FEB2017	6	04	Entered	49	Male	25AUG16	203	MF4637	<250 mg/day	No	No	<250 mg/day	No	Yes	Yes	Yes	Yes
Unscheduled Visit	04_025	29AUG16	29AUG2016	10	04	Entered	49	Male	25AUG16	203	MF4637	<250 mg/day	No	No	<250 mg/day	No	Yes	Yes	Yes	Yes
Visit 1	04_026	04AUG16	04AUG2016	1	04	Screen Failure	36	Male							>=250 mg/day	Yes	No	No	No	No
Visit 1	04_027	04AUG16	04AUG2016	1	04	Early Termination	39	Female		201	Placebo	>=250 mg/day	No	No	>=250 mg/day	No	No	Yes	No	No
Visit 2	04_027	26AUG16	26AUG2016	2	04	Early Termination	39	Female		201	Placebo	>=250 mg/day	No	No	>=250 mg/day	No	No	Yes	No	No
Early Termination	04_027	02DEC16	02DEC2016	9	04	Early Termination	39	Female		201	Placebo	>=250 mg/day	No	No	>=250 mg/day	No	No	Yes	No	No
Visit 1	04_028	08AUG16	08AUG2016	1	04	Screen Failure	42	Male								Yes	No	No	No	No
Visit 1	04_029	11AUG16	11AUG2016	1	04	Screen Failure	67	Female								Yes	No	No	No	No
Visit 1	04_030	23AUG16	23AUG2016	1	04	Entered	67	Female	15SEP16	216	MF4637	>=250 mg/day	Yes	No	>=250 mg/day	No	Yes	Yes	Yes	Yes
Visit 2	04_030	15SEP16	15SEP2016	2	04	Entered	67	Female	15SEP16	216	MF4637	>=250 mg/day	Yes	No	>=250 mg/day	No	Yes	Yes	Yes	Yes
Visit 3	04_030	18OCT16	18OCT2016	3	04	Entered	67	Female	15SEP16	216	MF4637	>=250 mg/day	Yes	No	>=250 mg/day	No	Yes	Yes	Yes	Yes
Visit 4	04_030	06DEC16	06DEC2016	4	04	Entered	67	Female	15SEP16	216	MF4637	>=250 mg/day	Yes	No	>=250 mg/day	No	Yes	Yes	Yes	Yes
Visit 5	04_030	28FEB17	28FEB2017	5	04	Entered	67	Female	15SEP16	216	MF4637	>=250 mg/day	Yes	No	>=250 mg/day	No	Yes	Yes	Yes	Yes
Visit 6	04_030	16MAR17	16MAR2017	6	04	Entered	67	Female	15SEP16	216	MF4637	>=250 mg/day	Yes	No	>=250 mg/day	No	Yes	Yes	Yes	Yes
Visit 1	04_031	27AUG16	27AUG2016	1	04	Entered	56	Male	22SEP16	217	Placebo	<250 mg/day	Yes	No	<250 mg/day	No	Yes	Yes	Yes	Yes
Visit 2	04_031	22SEP16	22SEP2016	2	04	Entered	56	Male	22SEP16	217	Placebo	<250 mg/day	Yes	No	<250 mg/day	No	Yes	Yes	Yes	Yes
Visit 3	04_031	03NOV16	03NOV2016	3	04	Entered	56	Male	22SEP16	217	Placebo	<250 mg/day	Yes	No	<250 mg/day	No	Yes	Yes	Yes	Yes
Visit 4	04_031	08DEC16	08DEC2016	4	04	Entered	56	Male	22SEP16	217	Placebo	<250 mg/day	Yes	No	<250 mg/day	No	Yes	Yes	Yes	Yes
Visit 5	04_031	08MAR17	08MAR2017	5	04	Entered	56	Male	22SEP16	217	Placebo	<250 mg/day	Yes	No	<250 mg/day	No	Yes	Yes	Yes	Yes
Visit 1	04_032	31AUG16	31AUG2016	1	04	Early Termination	53	Female	22SEP16	218	MF4637	<250 mg/day	No	No	<250 mg/day	No	Yes	Yes	No	No
Visit 2	04_032	22SEP16	22SEP2016	2	04	Early Termination	53	Female	22SEP16	218	MF4637	<250 mg/day	No	No	<250 mg/day	No	Yes	Yes	No	No
Visit 3	04_032	03NOV16	03NOV2016	3	04	Early Termination	53	Female	22SEP16	218	MF4637	<250 mg/day	No	No	<250 mg/day	No	Yes	Yes	No	No
Early Termination	04_032	23MAR17	23MAR2017	9	04	Early Termination	53	Female	22SEP16	218	MF4637	<250 mg/day	No	No	<250 mg/day	No	Yes	Yes	No	No
Visit 1	04_033	19SEP16	19SEP2016	1	04	Screen Failure	42	Female								Yes	No	No	No	No
Visit 1	04_034	19SEP16	19SEP2016	1	04	Screen Failure	52	Male								Yes	No	No	No	No
Visit 1	04_035	21SEP16	21SEP2016	1	04	Entered	59	Female	10OCT16	219	Placebo	>=250 mg/day	No	No	>=250 mg/day	No	Yes	Yes	Yes	Yes
Visit 2	04_035	10OCT16	10OCT2016	2	04	Entered	59	Female	10OCT16	219	Placebo	>=250 mg/day	No	No	>=250 mg/day	No	Yes	Yes	Yes	Yes
Visit 3	04_035	21NOV16	21NOV2016	3	04	Entered	59	Female	10OCT16	219	Placebo	>=250 mg/day	No	No	>=250 mg/day	No	Yes	Yes	Yes	Yes
Visit 4	04_035	03JAN17	03JAN2017	4	04	Entered	59	Female	10OCT16	219	Placebo	>=250 mg/day	No	No	>=250 mg/day	No	Yes	Yes	Yes	Yes
Visit 5	04_035	29MAR17	29MAR2017	5	04	Entered	59	Female	10OCT16	219	Placebo	>=250 mg/day	No	No	>=250 mg/day	No	Yes	Yes	Yes	Yes
Visit 1	09_001	24NOV15	24NOV2015	1	09	Screen Failure	45	Male							>=250 mg/day	Yes	No	No	No	No
Visit 1	09_002	03DEC15	03DEC2015	1	09	Screen Failure	48	Male							<250 mg/day	Yes	No	No	No	No
Visit 1	09_003	10DEC15	10DEC2015	1	09	Screen Failure	53	Male							<250 mg/day	Yes	No	No	No	No
Visit 1	09_004	19JAN16	19JAN2016	1	09	Entered	48	Male	05FEB16	164	Placebo	>=250 mg/day	Yes	Yes	<250 mg/day	No	Yes	Yes	Yes	Yes
Visit 2	09_004	04FEB16	04FEB2016	2	09	Entered	48	Male	05FEB16	164	Placebo	>=250 mg/day	Yes	Yes	<250 mg/day	No	Yes	Yes	Yes	Yes
Visit 3	09_004	18MAR16	18MAR2016	3	09	Entered	48	Male	05FEB16	164	Placebo	>=250 mg/day	Yes	Yes	<250 mg/day	No	Yes	Yes	Yes	Yes
Visit 4	09_004	29APR16	29APR2016	4	09	Entered	48	Male	05FEB16	164	Placebo	>=250 mg/day	Yes	Yes	<250 mg/day	No	Yes	Yes	Yes	Yes
Visit 5	09_004	29JUL16	29JUL2016	5	09	Entered	48	Male	05FEB16	164	Placebo	>=250 mg/day	Yes	Yes	<250 mg/day	No	Yes	Yes	Yes	Yes
Visit 6	09_004	16AUG16	16AUG2016	6	09	Entered	48	Male	05FEB16	164	Placebo	>=250 mg/day	Yes	Yes	<250 mg/day	No	Yes	Yes	Yes	Yes
Visit 1	09_005	19JAN16	19JAN2016	1	09	Entered	53	Male	05FEB16	166	MF4637	>=250 mg/day	Yes	Yes	<250 mg/day	No	Yes	Yes	Yes	Yes
Visit 2	09_005	04FEB16	04FEB2016	2	09	Entered	53	Male	05FEB16	166	MF4637	>=250 mg/day	Yes	Yes	<250 mg/day	No	Yes	Yes	Yes	Yes
Visit 3	09_005	18MAR16	18MAR2016	3	09	Entered	53	Male	05FEB16	166	MF4637	>=250 mg/day	Yes	Yes	<250 mg/day	No	Yes	Yes	Yes	Yes
Visit 4	09_005	29APR16	29APR2016	4	09	Entered	53	Male	05FEB16	166	MF4637	>=250 mg/day	Yes	Yes	<250 mg/day	No	Yes	Yes	Yes	Yes
Visit 5	09_005	29JUL16	29JUL2016	5	09	Entered	53	Male	05FEB16	166	MF4637	>=250 mg/day	Yes	Yes	<250 mg/day	No	Yes	Yes	Yes	Yes
Visit 6	09_005	16AUG16	16AUG2016	6	09	Entered	53	Male	05FEB16	166	MF4637	>=250 mg/day	Yes	Yes	<250 mg/day	No	Yes	Yes	Yes	Yes
Visit 1	09_006	05FEB16	05FEB2016	1	09	Screen Failure	72	Male							<250 mg/day	Yes	No	No	No	No
Visit 1	09_007	05FEB16	05FEB2016	1	09	Screen Failure	49	Female							>=250 mg/day	Yes	No	No	No	No
Visit 1	09_008	05FEB16	05FEB2016	1	09	Entered	49	Male	04MAR16	165	Placebo	<250 mg/day	No	No	<250 mg/day	No	Yes	Yes	Yes	Yes
Visit 2	09_008	04MAR16	04MAR2016	2	09	Entered	49	Male	04MAR16	165	Placebo	<250 mg/day	No	No	<250 mg/day	No	Yes	Yes	Yes	Yes
Visit 3	09_008	29APR16	29APR2016	3	09	Entered	49	Male	04MAR16	165	Placebo	<250 mg/day	No	No	<250 mg/day	No	Yes	Yes	Yes	Yes
Visit 4	09_008	27MAY16	27MAY2016	4	09	Entered	49	Male	04MAR16	165	Placebo	<250 mg/day	No	No	<250 mg/day	No	Yes	Yes	Yes	Yes
Visit 5	09_008	15AUG16	15AUG2016	5	09	Entered	49	Male	04MAR16	165	Placebo	<250 mg/day	No	No	<250 mg/day	No	Yes	Yes	Yes	Yes
Visit 6	09_008	09SEP16	09SEP2016	6	09	Entered	49	Male	04MAR16	165	Placebo	<250 mg/day	No	No	<250 mg/day	No	Yes	Yes	Yes	Yes
Unscheduled Visit	09_008	16JUN16	16JUN2016	10	09	Entered	49	Male	04MAR16	165	Placebo	<250 mg/day	No	No	<250 mg/day	No	Yes	Yes	Yes	Yes
Visit 1	09_009	08FEB16	08FEB2016	1	09	Screen Failure	73	Female							>=250 mg/day	Yes	No	No	No	No
Visit 1	09_010	04MAR16	04MAR2016	1	09	Screen Failure	73	Female							>=250 mg/day	Yes	No	No	No	No
Visit 1	09_011	04MAR16	04MAR2016	1	09	Screen Failure	68	Female							<250 mg/day	Yes	No	No	No	No
Visit 1	09_012	10MAR16	10MAR2016	1	09	Screen Failure	73	Male							<250 mg/day	Yes	No	No	No	No
Visit 1	09_013	18MAR16	18MAR2016	1	09	Screen Failure	57	Female							<250 mg/day	Yes	No	No	No	No
Visit 1	09_014	27JUL16	27JUL2016	1	09	Screen Failure										Yes	No	No	No	No
Visit 1	09_015	05AUG16	05AUG2016	1	09	Entered	72	Male	04OCT16	167	MF4637	>=250 mg/day	Yes	No	<250 mg/day	No	Yes	Yes	Yes	Yes
Visit 2	09_015	04OCT16	04OCT2016	2	09	Entered	72	Male	04OCT16	167	MF4637	>=250 mg/day	Yes	No	<250 mg/day	No	Yes	Yes	Yes	Yes
Visit 3	09_015	17NOV16	17NOV2016	3	09	Entered	72	Male	04OCT16	167	MF4637	>=250 mg/day	Yes	No	<250 mg/day	No	Yes	Yes	Yes	Yes
Visit 4	09_015	22DEC16	22DEC2016	4	09	Entered	72	Male	04OCT16	167	MF4637	>=250 mg/day	Yes	No	<250 mg/day	No	Yes	Yes	Yes	Yes
Visit 5	09_015	23MAR17	23MAR2017	5	09	Entered	72	Male	04OCT16	167	MF4637	>=250 mg/day	Yes	No	<250 mg/day	No	Yes	Yes	Yes	Yes
Visit 6	09_015	06APR17	06APR2017	6	09	Entered	72	Male	04OCT16	167	MF4637	>=250 mg/day	Yes	No	<250 mg/day	No	Yes	Yes	Yes	Yes
Visit 1	09_016	05AUG16	05AUG2016	1	09	Screen Failure	74	Female							<250 mg/day	Yes	No	No	No	No
Visit 1	09_017	05AUG16	05AUG2016	1	09	Screen Failure	69	Female							<250 mg/day	Yes	No	No	No	No
Visit 1	09_018	05AUG16	05AUG2016	1	09	Entered	73	Male	14NOV16	105	Placebo	>=250 mg/day	Yes	No	>=250 mg/day	No	Yes	Yes	Yes	Yes
Visit 2	09_018	14NOV16	14NOV2016	2	09	Entered	73	Male	14NOV16	105	Placebo	>=250 mg/day	Yes	No	>=250 mg/day	No	Yes	Yes	Yes	Yes
Visit 3	09_018	20DEC16	20DEC2016	3	09	Entered	73	Male	14NOV16	105	Placebo	>=250 mg/day	Yes	No	>=250 mg/day	No	Yes	Yes	Yes	Yes
Visit 4	09_018	09FEB17	09FEB2017	4	09	Entered	73	Male	14NOV16	105	Placebo	>=250 mg/day	Yes	No	>=250 mg/day	No	Yes	Yes	Yes	Yes
Visit 5	09_018	03MAY17	03MAY2017	5	09	Entered	73	Male	14NOV16	105	Placebo	>=250 mg/day	Yes	No	>=250 mg/day	No	Yes	Yes	Yes	Yes
Visit 6	09_018	15MAY17	15MAY2017	6	09	Entered	73	Male	14NOV16	105	Placebo	>=250 mg/day	Yes	No	>=250 mg/day	No	Yes	Yes	Yes	Yes
Visit 1	09_019	16AUG16	16AUG2016	1	09	Screen Failure	74	Female							<250 mg/day	Yes	No	No	No	No
Visit 1	09_020	31AUG16	31AUG2016	1	09	Entered	53	Female	14OCT16	169	MF4637	>=250 mg/day	Yes	No	<250 mg/day	No	Yes	Yes	Yes	Yes
Visit 2	09_020	14OCT16	14OCT2016	2	09	Entered	53	Female	14OCT16	169	MF4637	>=250 mg/day	Yes	No	<250 mg/day	No	Yes	Yes	Yes	Yes
Visit 3	09_020	14DEC16	14DEC2016	3	09	Entered	53	Female	14OCT16	169	MF4637	>=250 mg/day	Yes	No	<250 mg/day	No	Yes	Yes	Yes	Yes
Visit 4	09_020	11JAN17	11JAN2017	4	09	Entered	53	Female	14OCT16	169	MF4637	>=250 mg/day	Yes	No	<250 mg/day	No	Yes	Yes	Yes	Yes
Visit 5	09_020	28MAR17	28MAR2017	5	09	Entered	53	Female	14OCT16	169	MF4637	>=250 mg/day	Yes	No	<250 mg/day	No	Yes	Yes	Yes	Yes
Visit 6	09_020	14APR17	14APR2017	6	09	Entered	53	Female	14OCT16	169	MF4637	>=250 mg/day	Yes	No	<250 mg/day	No	Yes	Yes	Yes	Yes
Visit 1	09_021	31AUG16	31AUG2016	1	09	Entered	54	Male	27OCT16	104	MF4637	>=250 mg/day	No	No	<250 mg/day	No	Yes	Yes	Yes	Yes
Visit 2	09_021	27OCT16	27OCT2016	2	09	Entered	54	Male	27OCT16	104	MF4637	>=250 mg/day	No	No	<250 mg/day	No	Yes	Yes	Yes	Yes
Visit 3	09_021	14DEC16	14DEC2016	3	09	Entered	54	Male	27OCT16	104	MF4637	>=250 mg/day	No	No	<250 mg/day	No	Yes	Yes	Yes	Yes
Visit 4	09_021	24JAN17	24JAN2017	4	09	Entered	54	Male	27OCT16	104	MF4637	>=250 mg/day	No	No	<250 mg/day	No	Yes	Yes	Yes	Yes
Visit 5	09_021	19APR17	19APR2017	5	09	Entered	54	Male	27OCT16	104	MF4637	>=250 mg/day	No	No	<250 mg/day	No	Yes	Yes	Yes	Yes
Visit 6	09_021	01MAY17	01MAY2017	6	09	Entered	54	Male	27OCT16	104	MF4637	>=250 mg/day	No	No	<250 mg/day	No	Yes	Yes	Yes	Yes
Visit 1	09_022	31AUG16	31AUG2016	1	09	Screen Failure	55	Male							<250 mg/day	Yes	No	No	No	No
Visit 1	09_023	31AUG16	31AUG2016	1	09	Screen Failure	68	Female							<250 mg/day	Yes	No	No	No	No
Visit 1	09_024	19SEP16	19SEP2016	1	09	Entered	47	Male	04OCT16	168	Placebo	>=250 mg/day	Yes	No	<250 mg/day	No	Yes	Yes	Yes	No
Visit 2	09_024	04OCT16	04OCT2016	2	09	Entered	47	Male	04OCT16	168	Placebo	>=250 mg/day	Yes	No	<250 mg/day	No	Yes	Yes	Yes	No
Visit 3	09_024	17NOV16	17NOV2016	3	09	Entered	47	Male	04OCT16	168	Placebo	>=250 mg/day	Yes	No	<250 mg/day	No	Yes	Yes	Yes	No
Visit 4	09_024	22DEC16	22DEC2016	4	09	Entered	47	Male	04OCT16	168	Placebo	>=250 mg/day	Yes	No	<250 mg/day	No	Yes	Yes	Yes	No
Visit 5	09_024	10APR17	10APR2017	5	09	Entered	47	Male	04OCT16	168	Placebo	>=250 mg/day	Yes	No	<250 mg/day	No	Yes	Yes	Yes	No
Visit 6	09_024	24APR17	24APR2017	6	09	Entered	47	Male	04OCT16	168	Placebo	>=250 mg/day	Yes	No	<250 mg/day	No	Yes	Yes	Yes	No
Visit 1	09_025	27OCT16	27OCT2016	1	09	Screen Failure	70	Female							<250 mg/day	Yes	No	No	No	No
Visit 1	09_026	11NOV16	11NOV2016	1	09	Entered	55	Female	12DEC16	171	Placebo	>=250 mg/day	No	No	<250 mg/day	No	Yes	Yes	Yes	Yes
Visit 2	09_026	12DEC16	12DEC2016	2	09	Entered	55	Female	12DEC16	171	Placebo	>=250 mg/day	No	No	<250 mg/day	No	Yes	Yes	Yes	Yes
Visit 3	09_026	24JAN17	24JAN2017	3	09	Entered	55	Female	12DEC16	171	Placebo	>=250 mg/day	No	No	<250 mg/day	No	Yes	Yes	Yes	Yes
Visit 4	09_026	06MAR17	06MAR2017	4	09	Entered	55	Female	12DEC16	171	Placebo	>=250 mg/day	No	No	<250 mg/day	No	Yes	Yes	Yes	Yes
Visit 5	09_026	07JUN17	07JUN2017	5	09	Entered	55	Female	12DEC16	171	Placebo	>=250 mg/day	No	No	<250 mg/day	No	Yes	Yes	Yes	Yes
Visit 6	09_026	16JUN17	16JUN2017	6	09	Entered	55	Female	12DEC16	171	Placebo	>=250 mg/day	No	No	<250 mg/day	No	Yes	Yes	Yes	Yes
Visit 1	09_027	11NOV16	11NOV2016	1	09	Early Termination	60	Female	12DEC16	107	Placebo	>=250 mg/day	Yes	No	<250 mg/day	No	Yes	Yes	No	No
Visit 2	09_027	12DEC16	12DEC2016	2	09	Early Termination	60	Female	12DEC16	107	Placebo	>=250 mg/day	Yes	No	<250 mg/day	No	Yes	Yes	No	No
Visit 3	09_027	26JAN17	26JAN2017	3	09	Early Termination	60	Female	12DEC16	107	Placebo	>=250 mg/day	Yes	No	<250 mg/day	No	Yes	Yes	No	No
Visit 1	09_028	11NOV16	11NOV2016	1	09	Screen Failure	44	Female							<250 mg/day	Yes	No	No	No	No
Visit 1	09_029	11NOV16	11NOV2016	1	09	Early Termination	63	Female	12DEC16	106	MF4637	>=250 mg/day	Yes	No	<250 mg/day	No	Yes	Yes	No	No
Visit 2	09_029	12DEC16	12DEC2016	2	09	Early Termination	63	Female	12DEC16	106	MF4637	>=250 mg/day	Yes	No	<250 mg/day	No	Yes	Yes	No	No
Visit 3	09_029	26JAN17	26JAN2017	3	09	Early Termination	63	Female	12DEC16	106	MF4637	>=250 mg/day	Yes	No	<250 mg/day	No	Yes	Yes	No	No
Visit 1	09_030	14NOV16	14NOV2016	1	09	Entered	59	Female	12DEC16	170	MF4637	>=250 mg/day	No	No	<250 mg/day	No	Yes	Yes	Yes	Yes
Visit 2	09_030	12DEC16	12DEC2016	2	09	Entered	59	Female	12DEC16	170	MF4637	>=250 mg/day	No	No	<250 mg/day	No	Yes	Yes	Yes	Yes
Visit 3	09_030	27JAN17	27JAN2017	3	09	Entered	59	Female	12DEC16	170	MF4637	>=250 mg/day	No	No	<250 mg/day	No	Yes	Yes	Yes	Yes
Visit 4	09_030	06MAR17	06MAR2017	4	09	Entered	59	Female	12DEC16	170	MF4637	>=250 mg/day	No	No	<250 mg/day	No	Yes	Yes	Yes	Yes
Visit 5	09_030	31MAY17	31MAY2017	5	09	Entered	59	Female	12DEC16	170	MF4637	>=250 mg/day	No	No	<250 mg/day	No	Yes	Yes	Yes	Yes
Visit 6	09_030	12JUN17	12JUN2017	6	09	Entered	59	Female	12DEC16	170	MF4637	>=250 mg/day	No	No	<250 mg/day	No	Yes	Yes	Yes	Yes
Visit 1	10_001	20OCT15	20OCT2015	1	10	Screen Failure	31	Male							>=250 mg/day	Yes	No	No	No	No
Visit 1	10_002	27OCT15	27OCT2015	1	10	Screen Failure	33	Male							<250 mg/day	Yes	No	No	No	No
Visit 1	10_003	27OCT15	27OCT2015	1	10	Screen Failure	54	Female							<250 mg/day	Yes	No	No	No	No
Visit 1	10_004	19JAN16	19JAN2016	1	10	Entered	47	Male	01FEB16	172	MF4637	>=250 mg/day	No	No	>=250 mg/day	No	Yes	Yes	Yes	Yes
Visit 2	10_004	01FEB16	01FEB2016	2	10	Entered	47	Male	01FEB16	172	MF4637	>=250 mg/day	No	No	>=250 mg/day	No	Yes	Yes	Yes	Yes
Visit 3	10_004	14MAR16	14MAR2016	3	10	Entered	47	Male	01FEB16	172	MF4637	>=250 mg/day	No	No	>=250 mg/day	No	Yes	Yes	Yes	Yes
Visit 4	10_004	25APR16	25APR2016	4	10	Entered	47	Male	01FEB16	172	MF4637	>=250 mg/day	No	No	>=250 mg/day	No	Yes	Yes	Yes	Yes
Visit 5	10_004	18JUL16	18JUL2016	5	10	Entered	47	Male	01FEB16	172	MF4637	>=250 mg/day	No	No	>=250 mg/day	No	Yes	Yes	Yes	Yes
Visit 6	10_004	05AUG16	05AUG2016	6	10	Entered	47	Male	01FEB16	172	MF4637	>=250 mg/day	No	No	>=250 mg/day	No	Yes	Yes	Yes	Yes
Visit 1	10_005	19JAN16	19JAN2016	1	10	Screen Failure	37	Female								Yes	No	No	No	No
Visit 1	10_006	12FEB16	12FEB2016	1	10	Entered	55	Male	25FEB16	174	Placebo	<250 mg/day	No	No	<250 mg/day	No	Yes	Yes	Yes	Yes
Visit 2	10_006	25FEB16	25FEB2016	2	10	Entered	55	Male	25FEB16	174	Placebo	<250 mg/day	No	No	<250 mg/day	No	Yes	Yes	Yes	Yes
Visit 3	10_006	08APR16	08APR2016	3	10	Entered	55	Male	25FEB16	174	Placebo	<250 mg/day	No	No	<250 mg/day	No	Yes	Yes	Yes	Yes
Visit 4	10_006	19MAY16	19MAY2016	4	10	Entered	55	Male	25FEB16	174	Placebo	<250 mg/day	No	No	<250 mg/day	No	Yes	Yes	Yes	Yes
Visit 5	10_006	09AUG16	09AUG2016	5	10	Entered	55	Male	25FEB16	174	Placebo	<250 mg/day	No	No	<250 mg/day	No	Yes	Yes	Yes	Yes
Visit 6	10_006	29AUG16	29AUG2016	6	10	Entered	55	Male	25FEB16	174	Placebo	<250 mg/day	No	No	<250 mg/day	No	Yes	Yes	Yes	Yes
Visit 1	10_007	16FEB16	16FEB2016	1	10	Entered	54	Female	01MAR16	173	MF4637	<250 mg/day	No	Yes	<250 mg/day	No	Yes	Yes	Yes	Yes
Visit 2	10_007	01MAR16	01MAR2016	2	10	Entered	54	Female	01MAR16	173	MF4637	<250 mg/day	No	Yes	<250 mg/day	No	Yes	Yes	Yes	Yes
Visit 3	10_007	12APR16	12APR2016	3	10	Entered	54	Female	01MAR16	173	MF4637	<250 mg/day	No	Yes	<250 mg/day	No	Yes	Yes	Yes	Yes
Visit 4	10_007	24MAY16	24MAY2016	4	10	Entered	54	Female	01MAR16	173	MF4637	<250 mg/day	No	Yes	<250 mg/day	No	Yes	Yes	Yes	Yes
Visit 5	10_007	23AUG16	23AUG2016	5	10	Entered	54	Female	01MAR16	173	MF4637	<250 mg/day	No	Yes	<250 mg/day	No	Yes	Yes	Yes	Yes
Visit 6	10_007	02SEP16	02SEP2016	6	10	Entered	54	Female	01MAR16	173	MF4637	<250 mg/day	No	Yes	<250 mg/day	No	Yes	Yes	Yes	Yes
Visit 1	10_008	19APR16	19APR2016	1	10	Screen Failure	64	Female								Yes	No	No	No	No
Visit 1	10_009	15JUN16	15JUN2016	1	10	Entered	64	Female	27JUN16	176	MF4637	<250 mg/day	No	No	<250 mg/day	No	Yes	Yes	Yes	Yes
Visit 2	10_009	27JUN16	27JUN2016	2	10	Entered	64	Female	27JUN16	176	MF4637	<250 mg/day	No	No	<250 mg/day	No	Yes	Yes	Yes	Yes
Visit 3	10_009	08AUG16	08AUG2016	3	10	Entered	64	Female	27JUN16	176	MF4637	<250 mg/day	No	No	<250 mg/day	No	Yes	Yes	Yes	Yes
Visit 4	10_009	19SEP16	19SEP2016	4	10	Entered	64	Female	27JUN16	176	MF4637	<250 mg/day	No	No	<250 mg/day	No	Yes	Yes	Yes	Yes
Visit 5	10_009	12DEC16	12DEC2016	5	10	Entered	64	Female	27JUN16	176	MF4637	<250 mg/day	No	No	<250 mg/day	No	Yes	Yes	Yes	Yes
Visit 6	10_009	23DEC16	23DEC2016	6	10	Entered	64	Female	27JUN16	176	MF4637	<250 mg/day	No	No	<250 mg/day	No	Yes	Yes	Yes	Yes
Visit 1	10_010	30AUG16	30AUG2016	1	10	Entered	34	Male	27SEP16	175	Placebo	>=250 mg/day	No	No	>=250 mg/day	No	Yes	Yes	Yes	Yes
Visit 2	10_010	27SEP16	27SEP2016	2	10	Entered	34	Male	27SEP16	175	Placebo	>=250 mg/day	No	No	>=250 mg/day	No	Yes	Yes	Yes	Yes
Visit 3	10_010	15NOV16	15NOV2016	3	10	Entered	34	Male	27SEP16	175	Placebo	>=250 mg/day	No	No	>=250 mg/day	No	Yes	Yes	Yes	Yes
Visit 4	10_010	21DEC16	21DEC2016	4	10	Entered	34	Male	27SEP16	175	Placebo	>=250 mg/day	No	No	>=250 mg/day	No	Yes	Yes	Yes	Yes
Visit 5	10_010	15MAR17	15MAR2017	5	10	Entered	34	Male	27SEP16	175	Placebo	>=250 mg/day	No	No	>=250 mg/day	No	Yes	Yes	Yes	Yes
Visit 6	10_010	23MAR17	23MAR2017	6	10	Entered	34	Male	27SEP16	175	Placebo	>=250 mg/day	No	No	>=250 mg/day	No	Yes	Yes	Yes	Yes
Visit 1	10_011	15SEP16	15SEP2016	1	10	Screen Failure	50	Male								Yes	No	No	No	No
Visit 1	10_012	29SEP16	29SEP2016	1	10	Entered	53	Male	12OCT16	177	Placebo	<250 mg/day	No	Yes	<250 mg/day	No	Yes	Yes	Yes	Yes
Visit 2	10_012	12OCT16	12OCT2016	2	10	Entered	53	Male	12OCT16	177	Placebo	<250 mg/day	No	Yes	<250 mg/day	No	Yes	Yes	Yes	Yes
Visit 3	10_012	22NOV16	22NOV2016	3	10	Entered	53	Male	12OCT16	177	Placebo	<250 mg/day	No	Yes	<250 mg/day	No	Yes	Yes	Yes	Yes
Visit 4	10_012	04JAN17	04JAN2017	4	10	Entered	53	Male	12OCT16	177	Placebo	<250 mg/day	No	Yes	<250 mg/day	No	Yes	Yes	Yes	Yes
Visit 5	10_012	28MAR17	28MAR2017	5	10	Entered	53	Male	12OCT16	177	Placebo	<250 mg/day	No	Yes	<250 mg/day	No	Yes	Yes	Yes	Yes
Visit 6	10_012	13APR17	13APR2017	6	10	Entered	53	Male	12OCT16	177	Placebo	<250 mg/day	No	Yes	<250 mg/day	No	Yes	Yes	Yes	Yes
Visit 1	10_013	31OCT16	31OCT2016	1	10	Screen Failure	66	Female								Yes	No	No	No	No
Visit 1	11_001	04AUG16	04AUG2016	1	11	Screen Failure	70	Female								Yes	No	No	No	No
Visit 1	11_002	05AUG16	05AUG2016	1	11	Screen Failure	63	Female								Yes	No	No	No	No
Visit 1	11_003	11AUG16	11AUG2016	1	11	Early Termination	52	Male	15SEP16	142	Placebo	<250 mg/day	Yes	Yes	>=250 mg/day	No	Yes	Yes	Yes	Yes
Visit 2	11_003	15SEP16	15SEP2016	2	11	Early Termination	52	Male	15SEP16	142	Placebo	<250 mg/day	Yes	Yes	>=250 mg/day	No	Yes	Yes	Yes	Yes
Visit 3	11_003	01NOV16	01NOV2016	3	11	Early Termination	52	Male	15SEP16	142	Placebo	<250 mg/day	Yes	Yes	>=250 mg/day	No	Yes	Yes	Yes	Yes
Visit 4	11_003	12DEC16	12DEC2016	4	11	Early Termination	52	Male	15SEP16	142	Placebo	<250 mg/day	Yes	Yes	>=250 mg/day	No	Yes	Yes	Yes	Yes
Visit 1	11_004	12AUG16	12AUG2016	1	11	Entered	42	Female	02SEP16	140	MF4637	<250 mg/day	Yes	No	<250 mg/day	No	Yes	Yes	Yes	Yes
Visit 2	11_004	02SEP16	02SEP2016	2	11	Entered	42	Female	02SEP16	140	MF4637	<250 mg/day	Yes	No	<250 mg/day	No	Yes	Yes	Yes	Yes
Visit 3	11_004	17OCT16	17OCT2016	3	11	Entered	42	Female	02SEP16	140	MF4637	<250 mg/day	Yes	No	<250 mg/day	No	Yes	Yes	Yes	Yes
Visit 4	11_004	28NOV16	28NOV2016	4	11	Entered	42	Female	02SEP16	140	MF4637	<250 mg/day	Yes	No	<250 mg/day	No	Yes	Yes	Yes	Yes
Visit 5	11_004	16FEB17	16FEB2017	5	11	Entered	42	Female	02SEP16	140	MF4637	<250 mg/day	Yes	No	<250 mg/day	No	Yes	Yes	Yes	Yes
Visit 6	11_004	01MAR17	01MAR2017	6	11	Entered	42	Female	02SEP16	140	MF4637	<250 mg/day	Yes	No	<250 mg/day	No	Yes	Yes	Yes	Yes
Visit 1	11_005	18AUG16	18AUG2016	1	11	Early Termination	63	Male	26SEP16	141	MF4637	>=250 mg/day	No	No	>=250 mg/day	No	Yes	Yes	No	No
Visit 2	11_005	26SEP16	26SEP2016	2	11	Early Termination	63	Male	26SEP16	141	MF4637	>=250 mg/day	No	No	>=250 mg/day	No	Yes	Yes	No	No
Visit 3	11_005	10NOV16	10NOV2016	3	11	Early Termination	63	Male	26SEP16	141	MF4637	>=250 mg/day	No	No	>=250 mg/day	No	Yes	Yes	No	No
Visit 1	11_006	06SEP16	06SEP2016	1	11	Entered	54	Female	29SEP16	146	Placebo	<250 mg/day	Yes	No	>=250 mg/day	No	Yes	Yes	Yes	Yes
Visit 2	11_006	29SEP16	29SEP2016	2	11	Entered	54	Female	29SEP16	146	Placebo	<250 mg/day	Yes	No	>=250 mg/day	No	Yes	Yes	Yes	Yes
Visit 3	11_006	10NOV16	10NOV2016	3	11	Entered	54	Female	29SEP16	146	Placebo	<250 mg/day	Yes	No	>=250 mg/day	No	Yes	Yes	Yes	Yes
Visit 4	11_006	18JAN17	18JAN2017	4	11	Entered	54	Female	29SEP16	146	Placebo	<250 mg/day	Yes	No	>=250 mg/day	No	Yes	Yes	Yes	Yes
Visit 5	11_006	16MAR17	16MAR2017	5	11	Entered	54	Female	29SEP16	146	Placebo	<250 mg/day	Yes	No	>=250 mg/day	No	Yes	Yes	Yes	Yes
Visit 6	11_006	29MAR17	29MAR2017	6	11	Entered	54	Female	29SEP16	146	Placebo	<250 mg/day	Yes	No	>=250 mg/day	No	Yes	Yes	Yes	Yes
Visit 1	11_007	12SEP16	12SEP2016	1	11	Screen Failure	48	Female							>=250 mg/day	Yes	No	No	No	No
Visit 1	11_008	14SEP16	14SEP2016	1	11	Entered	42	Male	27SEP16	144	MF4637	<250 mg/day	No	No	>=250 mg/day	No	Yes	Yes	Yes	Yes
Visit 2	11_008	27SEP16	27SEP2016	2	11	Entered	42	Male	27SEP16	144	MF4637	<250 mg/day	No	No	>=250 mg/day	No	Yes	Yes	Yes	Yes
Visit 3	11_008	07NOV16	07NOV2016	3	11	Entered	42	Male	27SEP16	144	MF4637	<250 mg/day	No	No	>=250 mg/day	No	Yes	Yes	Yes	Yes
Visit 4	11_008	20DEC16	20DEC2016	4	11	Entered	42	Male	27SEP16	144	MF4637	<250 mg/day	No	No	>=250 mg/day	No	Yes	Yes	Yes	Yes
Visit 5	11_008	14MAR17	14MAR2017	5	11	Entered	42	Male	27SEP16	144	MF4637	<250 mg/day	No	No	>=250 mg/day	No	Yes	Yes	Yes	Yes
Visit 6	11_008	27MAR17	27MAR2017	6	11	Entered	42	Male	27SEP16	144	MF4637	<250 mg/day	No	No	>=250 mg/day	No	Yes	Yes	Yes	Yes
Visit 1	11_009	14SEP16	14SEP2016	1	11	Entered	50	Female	01OCT16	147	Placebo	<250 mg/day	No	No	<250 mg/day	No	Yes	Yes	Yes	Yes
Visit 2	11_009	30SEP16	30SEP2016	2	11	Entered	50	Female	01OCT16	147	Placebo	<250 mg/day	No	No	<250 mg/day	No	Yes	Yes	Yes	Yes
Visit 3	11_009	07NOV16	07NOV2016	3	11	Entered	50	Female	01OCT16	147	Placebo	<250 mg/day	No	No	<250 mg/day	No	Yes	Yes	Yes	Yes
Visit 4	11_009	16DEC16	16DEC2016	4	11	Entered	50	Female	01OCT16	147	Placebo	<250 mg/day	No	No	<250 mg/day	No	Yes	Yes	Yes	Yes
Visit 5	11_009	16MAR17	16MAR2017	5	11	Entered	50	Female	01OCT16	147	Placebo	<250 mg/day	No	No	<250 mg/day	No	Yes	Yes	Yes	Yes
Visit 6	11_009	29MAR17	29MAR2017	6	11	Entered	50	Female	01OCT16	147	Placebo	<250 mg/day	No	No	<250 mg/day	No	Yes	Yes	Yes	Yes
Visit 1	11_010	15SEP16	15SEP2016	1	11	Entered	52	Female	27SEP16	143	Placebo	<250 mg/day	No	Yes	<250 mg/day	No	Yes	Yes	Yes	Yes
Visit 2	11_010	27SEP16	27SEP2016	2	11	Entered	52	Female	27SEP16	143	Placebo	<250 mg/day	No	Yes	<250 mg/day	No	Yes	Yes	Yes	Yes
Visit 3	11_010	07NOV16	07NOV2016	3	11	Entered	52	Female	27SEP16	143	Placebo	<250 mg/day	No	Yes	<250 mg/day	No	Yes	Yes	Yes	Yes
Visit 4	11_010	19DEC16	19DEC2016	4	11	Entered	52	Female	27SEP16	143	Placebo	<250 mg/day	No	Yes	<250 mg/day	No	Yes	Yes	Yes	Yes
Visit 5	11_010	13MAR17	13MAR2017	5	11	Entered	52	Female	27SEP16	143	Placebo	<250 mg/day	No	Yes	<250 mg/day	No	Yes	Yes	Yes	Yes
Visit 6	11_010	27MAR17	27MAR2017	6	11	Entered	52	Female	27SEP16	143	Placebo	<250 mg/day	No	Yes	<250 mg/day	No	Yes	Yes	Yes	Yes
Visit 1	11_011	19SEP16	19SEP2016	1	11	Entered	41	Female	19OCT16	244	Placebo	<250 mg/day	No	No	>=250 mg/day	No	Yes	Yes	Yes	Yes
Visit 2	11_011	17OCT16	17OCT2016	2	11	Entered	41	Female	19OCT16	244	Placebo	<250 mg/day	No	No	>=250 mg/day	No	Yes	Yes	Yes	Yes
Visit 3	11_011	28NOV16	28NOV2016	3	11	Entered	41	Female	19OCT16	244	Placebo	<250 mg/day	No	No	>=250 mg/day	No	Yes	Yes	Yes	Yes
Visit 4	11_011	09JAN17	09JAN2017	4	11	Entered	41	Female	19OCT16	244	Placebo	<250 mg/day	No	No	>=250 mg/day	No	Yes	Yes	Yes	Yes
Visit 5	11_011	30MAR17	30MAR2017	5	11	Entered	41	Female	19OCT16	244	Placebo	<250 mg/day	No	No	>=250 mg/day	No	Yes	Yes	Yes	Yes
Visit 6	11_011	13APR17	13APR2017	6	11	Entered	41	Female	19OCT16	244	Placebo	<250 mg/day	No	No	>=250 mg/day	No	Yes	Yes	Yes	Yes
Visit 1	11_012	21SEP16	21SEP2016	1	11	Entered	40	Female	18OCT16	145	MF4637	<250 mg/day	No	No	<250 mg/day	No	Yes	Yes	Yes	Yes
Visit 2	11_012	17OCT16	17OCT2016	2	11	Entered	40	Female	18OCT16	145	MF4637	<250 mg/day	No	No	<250 mg/day	No	Yes	Yes	Yes	Yes
Visit 3	11_012	28NOV16	28NOV2016	3	11	Entered	40	Female	18OCT16	145	MF4637	<250 mg/day	No	No	<250 mg/day	No	Yes	Yes	Yes	Yes
Visit 4	11_012	03JAN17	03JAN2017	4	11	Entered	40	Female	18OCT16	145	MF4637	<250 mg/day	No	No	<250 mg/day	No	Yes	Yes	Yes	Yes
Visit 5	11_012	06APR17	06APR2017	5	11	Entered	40	Female	18OCT16	145	MF4637	<250 mg/day	No	No	<250 mg/day	No	Yes	Yes	Yes	Yes
Visit 6	11_012	17APR17	17APR2017	6	11	Entered	40	Female	18OCT16	145	MF4637	<250 mg/day	No	No	<250 mg/day	No	Yes	Yes	Yes	Yes
Visit 1	11_013	29SEP16	29SEP2016	1	11	Screen Failure	29	Female								Yes	No	No	No	No
Visit 1	11_014	01NOV16	01NOV2016	1	11	Entered	49	Female	17NOV16	247	Placebo	>=250 mg/day	No	No	>=250 mg/day	No	Yes	Yes	Yes	No
Visit 2	11_014	16NOV16	16NOV2016	2	11	Entered	49	Female	17NOV16	247	Placebo	>=250 mg/day	No	No	>=250 mg/day	No	Yes	Yes	Yes	No
Visit 3	11_014	18JAN17	18JAN2017	3	11	Entered	49	Female	17NOV16	247	Placebo	>=250 mg/day	No	No	>=250 mg/day	No	Yes	Yes	Yes	No
Visit 4	11_014	21FEB17	21FEB2017	4	11	Entered	49	Female	17NOV16	247	Placebo	>=250 mg/day	No	No	>=250 mg/day	No	Yes	Yes	Yes	No
Visit 5	11_014	04MAY17	04MAY2017	5	11	Entered	49	Female	17NOV16	247	Placebo	>=250 mg/day	No	No	>=250 mg/day	No	Yes	Yes	Yes	No
Visit 6	11_014	17MAY17	17MAY2017	6	11	Entered	49	Female	17NOV16	247	Placebo	>=250 mg/day	No	No	>=250 mg/day	No	Yes	Yes	Yes	No
Visit 1	11_015	02NOV16	02NOV2016	1	11	Entered	62	Male	10NOV16	245	MF4637	<250 mg/day	No	No	>=250 mg/day	No	Yes	Yes	Yes	Yes
Visit 2	11_015	10NOV16	10NOV2016	2	11	Entered	62	Male	10NOV16	245	MF4637	<250 mg/day	No	No	>=250 mg/day	No	Yes	Yes	Yes	Yes
Visit 3	11_015	19DEC16	19DEC2016	3	11	Entered	62	Male	10NOV16	245	MF4637	<250 mg/day	No	No	>=250 mg/day	No	Yes	Yes	Yes	Yes
Visit 4	11_015	31JAN17	31JAN2017	4	11	Entered	62	Male	10NOV16	245	MF4637	<250 mg/day	No	No	>=250 mg/day	No	Yes	Yes	Yes	Yes
Visit 5	11_015	26APR17	26APR2017	5	11	Entered	62	Male	10NOV16	245	MF4637	<250 mg/day	No	No	>=250 mg/day	No	Yes	Yes	Yes	Yes
Visit 6	11_015	09MAY17	09MAY2017	6	11	Entered	62	Male	10NOV16	245	MF4637	<250 mg/day	No	No	>=250 mg/day	No	Yes	Yes	Yes	Yes
Visit 1	11_016	08NOV16	08NOV2016	1	11	Screen Failure	55	Female							>=250 mg/day	Yes	No	No	No	No
Visit 1	11_017	08NOV16	08NOV2016	1	11	Entered	32	Female	28NOV16	246	MF4637	<250 mg/day	No	No	<250 mg/day	No	Yes	Yes	Yes	Yes
Visit 2	11_017	28NOV16	28NOV2016	2	11	Entered	32	Female	28NOV16	246	MF4637	<250 mg/day	No	No	<250 mg/day	No	Yes	Yes	Yes	Yes
Visit 3	11_017	04JAN17	04JAN2017	3	11	Entered	32	Female	28NOV16	246	MF4637	<250 mg/day	No	No	<250 mg/day	No	Yes	Yes	Yes	Yes
Visit 4	11_017	15FEB17	15FEB2017	4	11	Entered	32	Female	28NOV16	246	MF4637	<250 mg/day	No	No	<250 mg/day	No	Yes	Yes	Yes	Yes
Visit 5	11_017	12MAY17	12MAY2017	5	11	Entered	32	Female	28NOV16	246	MF4637	<250 mg/day	No	No	<250 mg/day	No	Yes	Yes	Yes	Yes
Visit 6	11_017	25MAY17	25MAY2017	6	11	Entered	32	Female	28NOV16	246	MF4637	<250 mg/day	No	No	<250 mg/day	No	Yes	Yes	Yes	Yes
Visit 1	11_018	16NOV16	16NOV2016	1	11	Entered	45	Female	29NOV16	248	Placebo	<250 mg/day	No	No	>=250 mg/day	No	Yes	Yes	Yes	Yes
Visit 2	11_018	28NOV16	28NOV2016	2	11	Entered	45	Female	29NOV16	248	Placebo	<250 mg/day	No	No	>=250 mg/day	No	Yes	Yes	Yes	Yes
Visit 3	11_018	03JAN17	03JAN2017	3	11	Entered	45	Female	29NOV16	248	Placebo	<250 mg/day	No	No	>=250 mg/day	No	Yes	Yes	Yes	Yes
Visit 4	11_018	20FEB17	20FEB2017	4	11	Entered	45	Female	29NOV16	248	Placebo	<250 mg/day	No	No	>=250 mg/day	No	Yes	Yes	Yes	Yes
Visit 5	11_018	12MAY17	12MAY2017	5	11	Entered	45	Female	29NOV16	248	Placebo	<250 mg/day	No	No	>=250 mg/day	No	Yes	Yes	Yes	Yes
Visit 6	11_018	25MAY17	25MAY2017	6	11	Entered	45	Female	29NOV16	248	Placebo	<250 mg/day	No	No	>=250 mg/day	No	Yes	Yes	Yes	Yes
Visit 1	12_001	09SEP16	09SEP2016	1	12	Entered	66	Male	14OCT16	257	MF4637	>=250 mg/day	Yes	Yes	>=250 mg/day	No	Yes	Yes	Yes	Yes
Visit 2	12_001	14OCT16	14OCT2016	2	12	Entered	66	Male	14OCT16	257	MF4637	>=250 mg/day	Yes	Yes	>=250 mg/day	No	Yes	Yes	Yes	Yes
Visit 3	12_001	22NOV16	22NOV2016	3	12	Entered	66	Male	14OCT16	257	MF4637	>=250 mg/day	Yes	Yes	>=250 mg/day	No	Yes	Yes	Yes	Yes
Visit 4	12_001	09JAN17	09JAN2017	4	12	Entered	66	Male	14OCT16	257	MF4637	>=250 mg/day	Yes	Yes	>=250 mg/day	No	Yes	Yes	Yes	Yes
Visit 5	12_001	29MAR17	29MAR2017	5	12	Entered	66	Male	14OCT16	257	MF4637	>=250 mg/day	Yes	Yes	>=250 mg/day	No	Yes	Yes	Yes	Yes
Visit 6	12_001	14APR17	14APR2017	6	12	Entered	66	Male	14OCT16	257	MF4637	>=250 mg/day	Yes	Yes	>=250 mg/day	No	Yes	Yes	Yes	Yes
Unscheduled Visit	12_001	20SEP16	20SEP2016	10	12	Entered	66	Male	14OCT16	257	MF4637	>=250 mg/day	Yes	Yes	>=250 mg/day	No	Yes	Yes	Yes	Yes
Visit 1	12_002	13SEP16	13SEP2016	1	12	Screen Failure	71	Male								Yes	No	No	No	No
Visit 1	12_003	13SEP16	13SEP2016	1	12	Entered	52	Male	11OCT16	138	Placebo	>=250 mg/day	Yes	No	>=250 mg/day	No	Yes	Yes	Yes	Yes
Visit 2	12_003	11OCT16	11OCT2016	2	12	Entered	52	Male	11OCT16	138	Placebo	>=250 mg/day	Yes	No	>=250 mg/day	No	Yes	Yes	Yes	Yes
Visit 3	12_003	18NOV16	18NOV2016	3	12	Entered	52	Male	11OCT16	138	Placebo	>=250 mg/day	Yes	No	>=250 mg/day	No	Yes	Yes	Yes	Yes
Visit 4	12_003	06JAN17	06JAN2017	4	12	Entered	52	Male	11OCT16	138	Placebo	>=250 mg/day	Yes	No	>=250 mg/day	No	Yes	Yes	Yes	Yes
Visit 5	12_003	28MAR17	28MAR2017	5	12	Entered	52	Male	11OCT16	138	Placebo	>=250 mg/day	Yes	No	>=250 mg/day	No	Yes	Yes	Yes	Yes
Visit 6	12_003	11APR17	11APR2017	6	12	Entered	52	Male	11OCT16	138	Placebo	>=250 mg/day	Yes	No	>=250 mg/day	No	Yes	Yes	Yes	Yes
Unscheduled Visit	12_003	13APR17	13APR2017	10	12	Entered	52	Male	11OCT16	138	Placebo	>=250 mg/day	Yes	No	>=250 mg/day	No	Yes	Yes	Yes	Yes
Visit 1	12_004	15SEP16	15SEP2016	1	12	Entered	70	Male	22SEP16	133	Placebo	>=250 mg/day	Yes	Yes	>=250 mg/day	No	Yes	Yes	Yes	Yes
Visit 2	12_004	22SEP16	22SEP2016	2	12	Entered	70	Male	22SEP16	133	Placebo	>=250 mg/day	Yes	Yes	>=250 mg/day	No	Yes	Yes	Yes	Yes
Visit 3	12_004	01NOV16	01NOV2016	3	12	Entered	70	Male	22SEP16	133	Placebo	>=250 mg/day	Yes	Yes	>=250 mg/day	No	Yes	Yes	Yes	Yes
Visit 4	12_004	15DEC16	15DEC2016	4	12	Entered	70	Male	22SEP16	133	Placebo	>=250 mg/day	Yes	Yes	>=250 mg/day	No	Yes	Yes	Yes	Yes
Visit 5	12_004	14MAR17	14MAR2017	5	12	Entered	70	Male	22SEP16	133	Placebo	>=250 mg/day	Yes	Yes	>=250 mg/day	No	Yes	Yes	Yes	Yes
Visit 6	12_004	28MAR17	28MAR2017	6	12	Entered	70	Male	22SEP16	133	Placebo	>=250 mg/day	Yes	Yes	>=250 mg/day	No	Yes	Yes	Yes	Yes
Visit 1	12_005	15SEP16	15SEP2016	1	12	Screen Failure	72	Female								Yes	No	No	No	No
Visit 1	12_006	15SEP16	15SEP2016	1	12	Entered	76	Female	22SEP16	132	MF4637	<250 mg/day	Yes	Yes	<250 mg/day	No	Yes	Yes	Yes	Yes
Visit 2	12_006	22SEP16	22SEP2016	2	12	Entered	76	Female	22SEP16	132	MF4637	<250 mg/day	Yes	Yes	<250 mg/day	No	Yes	Yes	Yes	Yes
Visit 3	12_006	01NOV16	01NOV2016	3	12	Entered	76	Female	22SEP16	132	MF4637	<250 mg/day	Yes	Yes	<250 mg/day	No	Yes	Yes	Yes	Yes
Visit 4	12_006	15DEC16	15DEC2016	4	12	Entered	76	Female	22SEP16	132	MF4637	<250 mg/day	Yes	Yes	<250 mg/day	No	Yes	Yes	Yes	Yes
Visit 5	12_006	13MAR17	13MAR2017	5	12	Entered	76	Female	22SEP16	132	MF4637	<250 mg/day	Yes	Yes	<250 mg/day	No	Yes	Yes	Yes	Yes
Visit 6	12_006	28MAR17	28MAR2017	6	12	Entered	76	Female	22SEP16	132	MF4637	<250 mg/day	Yes	Yes	<250 mg/day	No	Yes	Yes	Yes	Yes
Visit 1	12_007	16SEP16	16SEP2016	1	12	Entered	64	Female	30SEP16	134	Placebo	>=250 mg/day	No	Yes	>=250 mg/day	No	Yes	Yes	Yes	Yes
Visit 2	12_007	30SEP16	30SEP2016	2	12	Entered	64	Female	30SEP16	134	Placebo	>=250 mg/day	No	Yes	>=250 mg/day	No	Yes	Yes	Yes	Yes
Visit 3	12_007	11NOV16	11NOV2016	3	12	Entered	64	Female	30SEP16	134	Placebo	>=250 mg/day	No	Yes	>=250 mg/day	No	Yes	Yes	Yes	Yes
Visit 4	12_007	22DEC16	22DEC2016	4	12	Entered	64	Female	30SEP16	134	Placebo	>=250 mg/day	No	Yes	>=250 mg/day	No	Yes	Yes	Yes	Yes
Visit 5	12_007	14MAR17	14MAR2017	5	12	Entered	64	Female	30SEP16	134	Placebo	>=250 mg/day	No	Yes	>=250 mg/day	No	Yes	Yes	Yes	Yes
Visit 6	12_007	31MAR17	31MAR2017	6	12	Entered	64	Female	30SEP16	134	Placebo	>=250 mg/day	No	Yes	>=250 mg/day	No	Yes	Yes	Yes	Yes
Unscheduled Visit	12_007	22SEP16	22SEP2016	10	12	Entered	64	Female	30SEP16	134	Placebo	>=250 mg/day	No	Yes	>=250 mg/day	No	Yes	Yes	Yes	Yes
Visit 1	12_008	16SEP16	16SEP2016	1	12	Screen Failure	68	Female								Yes	No	No	No	No
Visit 1	12_009	19SEP16	19SEP2016	1	12	Early Termination	53	Female	26OCT16	260	MF4637	>=250 mg/day	Yes	Yes	>=250 mg/day	No	Yes	Yes	Yes	Yes
Visit 2	12_009	26OCT16	26OCT2016	2	12	Early Termination	53	Female	26OCT16	260	MF4637	>=250 mg/day	Yes	Yes	>=250 mg/day	No	Yes	Yes	Yes	Yes
Visit 3	12_009	07DEC16	07DEC2016	3	12	Early Termination	53	Female	26OCT16	260	MF4637	>=250 mg/day	Yes	Yes	>=250 mg/day	No	Yes	Yes	Yes	Yes
Early Termination	12_009	27DEC16	27DEC2016	9	12	Early Termination	53	Female	26OCT16	260	MF4637	>=250 mg/day	Yes	Yes	>=250 mg/day	No	Yes	Yes	Yes	Yes
Visit 1	12_010	20SEP16	20SEP2016	1	12	Screen Failure	72	Male								Yes	No	No	No	No
Visit 1	12_011	20SEP16	20SEP2016	1	12	Screen Failure	77	Male								Yes	No	No	No	No
Unscheduled Visit	12_011	20OCT16	20OCT2016	10	12	Screen Failure	77	Male								Yes	No	No	No	No
Visit 1	12_012	21SEP16	21SEP2016	1	12	Screen Failure	51	Female								Yes	No	No	No	No
Visit 1	12_013	21SEP16	21SEP2016	1	12	Entered	52	Female	30SEP16	137	MF4637	>=250 mg/day	No	Yes	>=250 mg/day	No	Yes	Yes	Yes	Yes
Visit 2	12_013	30SEP16	30SEP2016	2	12	Entered	52	Female	30SEP16	137	MF4637	>=250 mg/day	No	Yes	>=250 mg/day	No	Yes	Yes	Yes	Yes
Visit 3	12_013	11NOV16	11NOV2016	3	12	Entered	52	Female	30SEP16	137	MF4637	>=250 mg/day	No	Yes	>=250 mg/day	No	Yes	Yes	Yes	Yes
Visit 4	12_013	27DEC16	27DEC2016	4	12	Entered	52	Female	30SEP16	137	MF4637	>=250 mg/day	No	Yes	>=250 mg/day	No	Yes	Yes	Yes	Yes
Visit 5	12_013	06APR17	06APR2017	5	12	Entered	52	Female	30SEP16	137	MF4637	>=250 mg/day	No	Yes	>=250 mg/day	No	Yes	Yes	Yes	Yes
Visit 6	12_013	20APR17	20APR2017	6	12	Entered	52	Female	30SEP16	137	MF4637	>=250 mg/day	No	Yes	>=250 mg/day	No	Yes	Yes	Yes	Yes
Unscheduled Visit	12_013	11JAN17	11JAN2017	10	12	Entered	52	Female	30SEP16	137	MF4637	>=250 mg/day	No	Yes	>=250 mg/day	No	Yes	Yes	Yes	Yes
Unscheduled Visit	12_013	12APR17	12APR2017	11	12	Entered	52	Female	30SEP16	137	MF4637	>=250 mg/day	No	Yes	>=250 mg/day	No	Yes	Yes	Yes	Yes
Visit 1	12_014	26SEP16	26SEP2016	1	12	Entered	66	Female	30SEP16	136	Placebo	>=250 mg/day	Yes	Yes	>=250 mg/day	No	Yes	Yes	Yes	Yes
Visit 2	12_014	30SEP16	30SEP2016	2	12	Entered	66	Female	30SEP16	136	Placebo	>=250 mg/day	Yes	Yes	>=250 mg/day	No	Yes	Yes	Yes	Yes
Visit 3	12_014	11NOV16	11NOV2016	3	12	Entered	66	Female	30SEP16	136	Placebo	>=250 mg/day	Yes	Yes	>=250 mg/day	No	Yes	Yes	Yes	Yes
Visit 4	12_014	21DEC16	21DEC2016	4	12	Entered	66	Female	30SEP16	136	Placebo	>=250 mg/day	Yes	Yes	>=250 mg/day	No	Yes	Yes	Yes	Yes
Visit 5	12_014	14MAR17	14MAR2017	5	12	Entered	66	Female	30SEP16	136	Placebo	>=250 mg/day	Yes	Yes	>=250 mg/day	No	Yes	Yes	Yes	Yes
Visit 6	12_014	31MAR17	31MAR2017	6	12	Entered	66	Female	30SEP16	136	Placebo	>=250 mg/day	Yes	Yes	>=250 mg/day	No	Yes	Yes	Yes	Yes
Visit 1	12_015	26SEP16	26SEP2016	1	12	Early Termination	47	Female	30SEP16	135	MF4637	>=250 mg/day	Yes	Yes	>=250 mg/day	No	Yes	Yes	Yes	Yes
Visit 2	12_015	30SEP16	30SEP2016	2	12	Early Termination	47	Female	30SEP16	135	MF4637	>=250 mg/day	Yes	Yes	>=250 mg/day	No	Yes	Yes	Yes	Yes
Visit 3	12_015	11NOV16	11NOV2016	3	12	Early Termination	47	Female	30SEP16	135	MF4637	>=250 mg/day	Yes	Yes	>=250 mg/day	No	Yes	Yes	Yes	Yes
Early Termination	12_015	01FEB17	01FEB2017	9	12	Early Termination	47	Female	30SEP16	135	MF4637	>=250 mg/day	Yes	Yes	>=250 mg/day	No	Yes	Yes	Yes	Yes
Visit 1	12_016	26SEP16	26SEP2016	1	12	Entered	52	Female	05OCT16	103	MF4637	<250 mg/day	No	No	<250 mg/day	No	Yes	Yes	Yes	Yes
Visit 2	12_016	05OCT16	05OCT2016	2	12	Entered	52	Female	05OCT16	103	MF4637	<250 mg/day	No	No	<250 mg/day	No	Yes	Yes	Yes	Yes
Visit 3	12_016	17NOV16	17NOV2016	3	12	Entered	52	Female	05OCT16	103	MF4637	<250 mg/day	No	No	<250 mg/day	No	Yes	Yes	Yes	Yes
Visit 4	12_016	27DEC16	27DEC2016	4	12	Entered	52	Female	05OCT16	103	MF4637	<250 mg/day	No	No	<250 mg/day	No	Yes	Yes	Yes	Yes
Visit 5	12_016	21MAR17	21MAR2017	5	12	Entered	52	Female	05OCT16	103	MF4637	<250 mg/day	No	No	<250 mg/day	No	Yes	Yes	Yes	Yes
Visit 6	12_016	10APR17	10APR2017	6	12	Entered	52	Female	05OCT16	103	MF4637	<250 mg/day	No	No	<250 mg/day	No	Yes	Yes	Yes	Yes
Unscheduled Visit	12_016	07APR17	07APR2017	10	12	Entered	52	Female	05OCT16	103	MF4637	<250 mg/day	No	No	<250 mg/day	No	Yes	Yes	Yes	Yes
Visit 1	12_017	27SEP16	27SEP2016	1	12	Entered	57	Female	05OCT16	100	Placebo	>=250 mg/day	Yes	Yes	>=250 mg/day	No	Yes	Yes	Yes	Yes
Visit 2	12_017	05OCT16	05OCT2016	2	12	Entered	57	Female	05OCT16	100	Placebo	>=250 mg/day	Yes	Yes	>=250 mg/day	No	Yes	Yes	Yes	Yes
Visit 3	12_017	17NOV16	17NOV2016	3	12	Entered	57	Female	05OCT16	100	Placebo	>=250 mg/day	Yes	Yes	>=250 mg/day	No	Yes	Yes	Yes	Yes
Visit 4	12_017	28DEC16	28DEC2016	4	12	Entered	57	Female	05OCT16	100	Placebo	>=250 mg/day	Yes	Yes	>=250 mg/day	No	Yes	Yes	Yes	Yes
Visit 5	12_017	21MAR17	21MAR2017	5	12	Entered	57	Female	05OCT16	100	Placebo	>=250 mg/day	Yes	Yes	>=250 mg/day	No	Yes	Yes	Yes	Yes
Visit 6	12_017	05APR17	05APR2017	6	12	Entered	57	Female	05OCT16	100	Placebo	>=250 mg/day	Yes	Yes	>=250 mg/day	No	Yes	Yes	Yes	Yes
Visit 1	12_018	27SEP16	27SEP2016	1	12	Screen Failure	77	Female								Yes	No	No	No	No
Visit 1	12_019	28SEP16	28SEP2016	1	12	Entered	53	Male	05OCT16	102	Placebo	<250 mg/day	Yes	Yes	<250 mg/day	No	Yes	Yes	Yes	Yes
Visit 2	12_019	05OCT16	05OCT2016	2	12	Entered	53	Male	05OCT16	102	Placebo	<250 mg/day	Yes	Yes	<250 mg/day	No	Yes	Yes	Yes	Yes
Visit 3	12_019	16NOV16	16NOV2016	3	12	Entered	53	Male	05OCT16	102	Placebo	<250 mg/day	Yes	Yes	<250 mg/day	No	Yes	Yes	Yes	Yes
Visit 4	12_019	28DEC16	28DEC2016	4	12	Entered	53	Male	05OCT16	102	Placebo	<250 mg/day	Yes	Yes	<250 mg/day	No	Yes	Yes	Yes	Yes
Visit 5	12_019	21MAR17	21MAR2017	5	12	Entered	53	Male	05OCT16	102	Placebo	<250 mg/day	Yes	Yes	<250 mg/day	No	Yes	Yes	Yes	Yes
Visit 6	12_019	05APR17	05APR2017	6	12	Entered	53	Male	05OCT16	102	Placebo	<250 mg/day	Yes	Yes	<250 mg/day	No	Yes	Yes	Yes	Yes
Visit 1	12_020	29SEP16	29SEP2016	1	12	Entered	60	Female	05OCT16	101	MF4637	>=250 mg/day	Yes	Yes	>=250 mg/day	No	Yes	Yes	Yes	Yes
Visit 2	12_020	05OCT16	05OCT2016	2	12	Entered	60	Female	05OCT16	101	MF4637	>=250 mg/day	Yes	Yes	>=250 mg/day	No	Yes	Yes	Yes	Yes
Visit 3	12_020	17NOV16	17NOV2016	3	12	Entered	60	Female	05OCT16	101	MF4637	>=250 mg/day	Yes	Yes	>=250 mg/day	No	Yes	Yes	Yes	Yes
Visit 4	12_020	28DEC16	28DEC2016	4	12	Entered	60	Female	05OCT16	101	MF4637	>=250 mg/day	Yes	Yes	>=250 mg/day	No	Yes	Yes	Yes	Yes
Visit 5	12_020	21MAR17	21MAR2017	5	12	Entered	60	Female	05OCT16	101	MF4637	>=250 mg/day	Yes	Yes	>=250 mg/day	No	Yes	Yes	Yes	Yes
Visit 6	12_020	05APR17	05APR2017	6	12	Entered	60	Female	05OCT16	101	MF4637	>=250 mg/day	Yes	Yes	>=250 mg/day	No	Yes	Yes	Yes	Yes
Visit 1	12_021	29SEP16	29SEP2016	1	12	Entered	54	Male	11OCT16	254	MF4637	>=250 mg/day	Yes	Yes	>=250 mg/day	No	Yes	Yes	Yes	Yes
Visit 2	12_021	11OCT16	11OCT2016	2	12	Entered	54	Male	11OCT16	254	MF4637	>=250 mg/day	Yes	Yes	>=250 mg/day	No	Yes	Yes	Yes	Yes
Visit 3	12_021	18NOV16	18NOV2016	3	12	Entered	54	Male	11OCT16	254	MF4637	>=250 mg/day	Yes	Yes	>=250 mg/day	No	Yes	Yes	Yes	Yes
Visit 4	12_021	03JAN17	03JAN2017	4	12	Entered	54	Male	11OCT16	254	MF4637	>=250 mg/day	Yes	Yes	>=250 mg/day	No	Yes	Yes	Yes	Yes
Visit 5	12_021	20APR17	20APR2017	5	12	Entered	54	Male	11OCT16	254	MF4637	>=250 mg/day	Yes	Yes	>=250 mg/day	No	Yes	Yes	Yes	Yes
Visit 6	12_021	02MAY17	02MAY2017	6	12	Entered	54	Male	11OCT16	254	MF4637	>=250 mg/day	Yes	Yes	>=250 mg/day	No	Yes	Yes	Yes	Yes
Visit 1	12_022	03OCT16	03OCT2016	1	12	Entered	43	Male	12OCT16	253	Placebo	<250 mg/day	Yes	No	<250 mg/day	No	Yes	Yes	Yes	Yes
Visit 2	12_022	12OCT16	12OCT2016	2	12	Entered	43	Male	12OCT16	253	Placebo	<250 mg/day	Yes	No	<250 mg/day	No	Yes	Yes	Yes	Yes
Visit 3	12_022	21NOV16	21NOV2016	3	12	Entered	43	Male	12OCT16	253	Placebo	<250 mg/day	Yes	No	<250 mg/day	No	Yes	Yes	Yes	Yes
Visit 4	12_022	04JAN17	04JAN2017	4	12	Entered	43	Male	12OCT16	253	Placebo	<250 mg/day	Yes	No	<250 mg/day	No	Yes	Yes	Yes	Yes
Visit 5	12_022	28MAR17	28MAR2017	5	12	Entered	43	Male	12OCT16	253	Placebo	<250 mg/day	Yes	No	<250 mg/day	No	Yes	Yes	Yes	Yes
Visit 6	12_022	17APR17	17APR2017	6	12	Entered	43	Male	12OCT16	253	Placebo	<250 mg/day	Yes	No	<250 mg/day	No	Yes	Yes	Yes	Yes
Unscheduled Visit	12_022	13APR17	13APR2017	10	12	Entered	43	Male	12OCT16	253	Placebo	<250 mg/day	Yes	No	<250 mg/day	No	Yes	Yes	Yes	Yes
Visit 1	12_023	03OCT16	03OCT2016	1	12	Screen Failure	44	Female								Yes	No	No	No	No
Visit 1	12_024	03OCT16	03OCT2016	1	12	Early Termination	41	Female	11OCT16	139	MF4637	>=250 mg/day	Yes	No	>=250 mg/day	No	Yes	Yes	Yes	Yes
Visit 2	12_024	11OCT16	11OCT2016	2	12	Early Termination	41	Female	11OCT16	139	MF4637	>=250 mg/day	Yes	No	>=250 mg/day	No	Yes	Yes	Yes	Yes
Visit 3	12_024	18NOV16	18NOV2016	3	12	Early Termination	41	Female	11OCT16	139	MF4637	>=250 mg/day	Yes	No	>=250 mg/day	No	Yes	Yes	Yes	Yes
Early Termination	12_024	05JAN17	05JAN2017	9	12	Early Termination	41	Female	11OCT16	139	MF4637	>=250 mg/day	Yes	No	>=250 mg/day	No	Yes	Yes	Yes	Yes
Visit 1	12_025	03OCT16	03OCT2016	1	12	Entered	73	Male	14OCT16	258	MF4637	>=250 mg/day	Yes	No	>=250 mg/day	No	Yes	Yes	Yes	Yes
Visit 2	12_025	14OCT16	14OCT2016	2	12	Entered	73	Male	14OCT16	258	MF4637	>=250 mg/day	Yes	No	>=250 mg/day	No	Yes	Yes	Yes	Yes
Visit 3	12_025	22NOV16	22NOV2016	3	12	Entered	73	Male	14OCT16	258	MF4637	>=250 mg/day	Yes	No	>=250 mg/day	No	Yes	Yes	Yes	Yes
Visit 4	12_025	10JAN17	10JAN2017	4	12	Entered	73	Male	14OCT16	258	MF4637	>=250 mg/day	Yes	No	>=250 mg/day	No	Yes	Yes	Yes	Yes
Visit 5	12_025	29MAR17	29MAR2017	5	12	Entered	73	Male	14OCT16	258	MF4637	>=250 mg/day	Yes	No	>=250 mg/day	No	Yes	Yes	Yes	Yes
Visit 6	12_025	14APR17	14APR2017	6	12	Entered	73	Male	14OCT16	258	MF4637	>=250 mg/day	Yes	No	>=250 mg/day	No	Yes	Yes	Yes	Yes
Visit 1	12_026	04OCT16	04OCT2016	1	12	Screen Failure	62	Male								Yes	No	No	No	No
Visit 1	12_027	04OCT16	04OCT2016	1	12	Entered	56	Female	12OCT16	252	Placebo	<250 mg/day	No	Yes	<250 mg/day	No	Yes	Yes	Yes	Yes
Visit 2	12_027	12OCT16	12OCT2016	2	12	Entered	56	Female	12OCT16	252	Placebo	<250 mg/day	No	Yes	<250 mg/day	No	Yes	Yes	Yes	Yes
Visit 3	12_027	21NOV16	21NOV2016	3	12	Entered	56	Female	12OCT16	252	Placebo	<250 mg/day	No	Yes	<250 mg/day	No	Yes	Yes	Yes	Yes
Visit 4	12_027	04JAN17	04JAN2017	4	12	Entered	56	Female	12OCT16	252	Placebo	<250 mg/day	No	Yes	<250 mg/day	No	Yes	Yes	Yes	Yes
Visit 5	12_027	30MAR17	30MAR2017	5	12	Entered	56	Female	12OCT16	252	Placebo	<250 mg/day	No	Yes	<250 mg/day	No	Yes	Yes	Yes	Yes
Visit 6	12_027	17APR17	17APR2017	6	12	Entered	56	Female	12OCT16	252	Placebo	<250 mg/day	No	Yes	<250 mg/day	No	Yes	Yes	Yes	Yes
Unscheduled Visit	12_027	13APR17	13APR2017	10	12	Entered	56	Female	12OCT16	252	Placebo	<250 mg/day	No	Yes	<250 mg/day	No	Yes	Yes	Yes	Yes
Visit 1	12_028	04OCT16	04OCT2016	1	12	Entered	71	Female	14OCT16	259	Placebo	<250 mg/day	Yes	Yes	<250 mg/day	No	Yes	Yes	Yes	Yes
Visit 2	12_028	14OCT16	14OCT2016	2	12	Entered	71	Female	14OCT16	259	Placebo	<250 mg/day	Yes	Yes	<250 mg/day	No	Yes	Yes	Yes	Yes
Visit 3	12_028	21NOV16	21NOV2016	3	12	Entered	71	Female	14OCT16	259	Placebo	<250 mg/day	Yes	Yes	<250 mg/day	No	Yes	Yes	Yes	Yes
Visit 4	12_028	09JAN17	09JAN2017	4	12	Entered	71	Female	14OCT16	259	Placebo	<250 mg/day	Yes	Yes	<250 mg/day	No	Yes	Yes	Yes	Yes
Visit 5	12_028	30MAR17	30MAR2017	5	12	Entered	71	Female	14OCT16	259	Placebo	<250 mg/day	Yes	Yes	<250 mg/day	No	Yes	Yes	Yes	Yes
Visit 6	12_028	13APR17	13APR2017	6	12	Entered	71	Female	14OCT16	259	Placebo	<250 mg/day	Yes	Yes	<250 mg/day	No	Yes	Yes	Yes	Yes
Visit 1	12_029	05OCT16	05OCT2016	1	12	Entered	72	Male	12OCT16	256	Placebo	>=250 mg/day	Yes	Yes	>=250 mg/day	No	Yes	Yes	Yes	Yes
Visit 2	12_029	12OCT16	12OCT2016	2	12	Entered	72	Male	12OCT16	256	Placebo	>=250 mg/day	Yes	Yes	>=250 mg/day	No	Yes	Yes	Yes	Yes
Visit 3	12_029	18NOV16	18NOV2016	3	12	Entered	72	Male	12OCT16	256	Placebo	>=250 mg/day	Yes	Yes	>=250 mg/day	No	Yes	Yes	Yes	Yes
Visit 4	12_029	04JAN17	04JAN2017	4	12	Entered	72	Male	12OCT16	256	Placebo	>=250 mg/day	Yes	Yes	>=250 mg/day	No	Yes	Yes	Yes	Yes
Visit 5	12_029	28MAR17	28MAR2017	5	12	Entered	72	Male	12OCT16	256	Placebo	>=250 mg/day	Yes	Yes	>=250 mg/day	No	Yes	Yes	Yes	Yes
Visit 6	12_029	12APR17	12APR2017	6	12	Entered	72	Male	12OCT16	256	Placebo	>=250 mg/day	Yes	Yes	>=250 mg/day	No	Yes	Yes	Yes	Yes
Visit 1	12_030	05OCT16	05OCT2016	1	12	Entered	56	Male	12OCT16	255	MF4637	<250 mg/day	Yes	Yes	<250 mg/day	No	Yes	Yes	Yes	Yes
Visit 2	12_030	12OCT16	12OCT2016	2	12	Entered	56	Male	12OCT16	255	MF4637	<250 mg/day	Yes	Yes	<250 mg/day	No	Yes	Yes	Yes	Yes
Visit 3	12_030	22NOV16	22NOV2016	3	12	Entered	56	Male	12OCT16	255	MF4637	<250 mg/day	Yes	Yes	<250 mg/day	No	Yes	Yes	Yes	Yes
Visit 4	12_030	06JAN17	06JAN2017	4	12	Entered	56	Male	12OCT16	255	MF4637	<250 mg/day	Yes	Yes	<250 mg/day	No	Yes	Yes	Yes	Yes
Visit 5	12_030	29MAR17	29MAR2017	5	12	Entered	56	Male	12OCT16	255	MF4637	<250 mg/day	Yes	Yes	<250 mg/day	No	Yes	Yes	Yes	Yes
Visit 6	12_030	12APR17	12APR2017	6	12	Entered	56	Male	12OCT16	255	MF4637	<250 mg/day	Yes	Yes	<250 mg/day	No	Yes	Yes	Yes	Yes
Visit 1	12_031	05OCT16	05OCT2016	1	12	Screen Failure	54	Female								Yes	No	No	No	No
Visit 1	12_032	05OCT16	05OCT2016	1	12	Entered	67	Male	02NOV16	280	Placebo	>=250 mg/day	Yes	No	>=250 mg/day	No	Yes	Yes	Yes	Yes
Visit 2	12_032	02NOV16	02NOV2016	2	12	Entered	67	Male	02NOV16	280	Placebo	>=250 mg/day	Yes	No	>=250 mg/day	No	Yes	Yes	Yes	Yes
Visit 3	12_032	14DEC16	14DEC2016	3	12	Entered	67	Male	02NOV16	280	Placebo	>=250 mg/day	Yes	No	>=250 mg/day	No	Yes	Yes	Yes	Yes
Visit 4	12_032	06FEB17	06FEB2017	4	12	Entered	67	Male	02NOV16	280	Placebo	>=250 mg/day	Yes	No	>=250 mg/day	No	Yes	Yes	Yes	Yes
Visit 5	12_032	18APR17	18APR2017	5	12	Entered	67	Male	02NOV16	280	Placebo	>=250 mg/day	Yes	No	>=250 mg/day	No	Yes	Yes	Yes	Yes
Visit 6	12_032	02MAY17	02MAY2017	6	12	Entered	67	Male	02NOV16	280	Placebo	>=250 mg/day	Yes	No	>=250 mg/day	No	Yes	Yes	Yes	Yes
Unscheduled Visit	12_032	14NOV16	14NOV2016	10	12	Entered	67	Male	02NOV16	280	Placebo	>=250 mg/day	Yes	No	>=250 mg/day	No	Yes	Yes	Yes	Yes
Unscheduled Visit	12_032	26APR17	26APR2017	11	12	Entered	67	Male	02NOV16	280	Placebo	>=250 mg/day	Yes	No	>=250 mg/day	No	Yes	Yes	Yes	Yes
Visit 1	12_033	10OCT16	10OCT2016	1	12	Entered	72	Female	02NOV16	282	MF4637	>=250 mg/day	Yes	No	>=250 mg/day	No	Yes	Yes	Yes	Yes
Visit 2	12_033	02NOV16	02NOV2016	2	12	Entered	72	Female	02NOV16	282	MF4637	>=250 mg/day	Yes	No	>=250 mg/day	No	Yes	Yes	Yes	Yes
Visit 3	12_033	14DEC16	14DEC2016	3	12	Entered	72	Female	02NOV16	282	MF4637	>=250 mg/day	Yes	No	>=250 mg/day	No	Yes	Yes	Yes	Yes
Visit 4	12_033	25JAN17	25JAN2017	4	12	Entered	72	Female	02NOV16	282	MF4637	>=250 mg/day	Yes	No	>=250 mg/day	No	Yes	Yes	Yes	Yes
Visit 5	12_033	18APR17	18APR2017	5	12	Entered	72	Female	02NOV16	282	MF4637	>=250 mg/day	Yes	No	>=250 mg/day	No	Yes	Yes	Yes	Yes
Visit 6	12_033	02MAY17	02MAY2017	6	12	Entered	72	Female	02NOV16	282	MF4637	>=250 mg/day	Yes	No	>=250 mg/day	No	Yes	Yes	Yes	Yes
Visit 1	12_034	10OCT16	10OCT2016	1	12	Entered	55	Female	26OCT16	261	Placebo	>=250 mg/day	Yes	No	>=250 mg/day	No	Yes	Yes	Yes	No
Visit 2	12_034	26OCT16	26OCT2016	2	12	Entered	55	Female	26OCT16	261	Placebo	>=250 mg/day	Yes	No	>=250 mg/day	No	Yes	Yes	Yes	No
Visit 3	12_034	08DEC16	08DEC2016	3	12	Entered	55	Female	26OCT16	261	Placebo	>=250 mg/day	Yes	No	>=250 mg/day	No	Yes	Yes	Yes	No
Visit 4	12_034	19JAN17	19JAN2017	4	12	Entered	55	Female	26OCT16	261	Placebo	>=250 mg/day	Yes	No	>=250 mg/day	No	Yes	Yes	Yes	No
Visit 5	12_034	27APR17	27APR2017	5	12	Entered	55	Female	26OCT16	261	Placebo	>=250 mg/day	Yes	No	>=250 mg/day	No	Yes	Yes	Yes	No
Visit 6	12_034	10MAY17	10MAY2017	6	12	Entered	55	Female	26OCT16	261	Placebo	>=250 mg/day	Yes	No	>=250 mg/day	No	Yes	Yes	Yes	No
Visit 1	12_035	11OCT16	11OCT2016	1	12	Screen Failure	52	Female								Yes	No	No	No	No
Visit 1	12_036	11OCT16	11OCT2016	1	12	Screen Failure	51	Male								Yes	No	No	No	No
Visit 1	12_037	11OCT16	11OCT2016	1	12	Screen Failure	46	Female								Yes	No	No	No	No
Visit 1	12_038	12OCT16	12OCT2016	1	12	Entered	62	Male	26OCT16	263	Placebo	>=250 mg/day	Yes	Yes	>=250 mg/day	No	Yes	Yes	Yes	Yes
Visit 2	12_038	26OCT16	26OCT2016	2	12	Entered	62	Male	26OCT16	263	Placebo	>=250 mg/day	Yes	Yes	>=250 mg/day	No	Yes	Yes	Yes	Yes
Visit 3	12_038	06DEC16	06DEC2016	3	12	Entered	62	Male	26OCT16	263	Placebo	>=250 mg/day	Yes	Yes	>=250 mg/day	No	Yes	Yes	Yes	Yes
Visit 4	12_038	20JAN17	20JAN2017	4	12	Entered	62	Male	26OCT16	263	Placebo	>=250 mg/day	Yes	Yes	>=250 mg/day	No	Yes	Yes	Yes	Yes
Visit 5	12_038	13APR17	13APR2017	5	12	Entered	62	Male	26OCT16	263	Placebo	>=250 mg/day	Yes	Yes	>=250 mg/day	No	Yes	Yes	Yes	Yes
Visit 6	12_038	26APR17	26APR2017	6	12	Entered	62	Male	26OCT16	263	Placebo	>=250 mg/day	Yes	Yes	>=250 mg/day	No	Yes	Yes	Yes	Yes
Visit 1	12_039	12OCT16	12OCT2016	1	12	Entered	57	Male	26OCT16	262	MF4637	<250 mg/day	No	No	<250 mg/day	No	Yes	Yes	Yes	Yes
Visit 2	12_039	26OCT16	26OCT2016	2	12	Entered	57	Male	26OCT16	262	MF4637	<250 mg/day	No	No	<250 mg/day	No	Yes	Yes	Yes	Yes
Visit 3	12_039	07DEC16	07DEC2016	3	12	Entered	57	Male	26OCT16	262	MF4637	<250 mg/day	No	No	<250 mg/day	No	Yes	Yes	Yes	Yes
Visit 4	12_039	17JAN17	17JAN2017	4	12	Entered	57	Male	26OCT16	262	MF4637	<250 mg/day	No	No	<250 mg/day	No	Yes	Yes	Yes	Yes
Visit 5	12_039	13APR17	13APR2017	5	12	Entered	57	Male	26OCT16	262	MF4637	<250 mg/day	No	No	<250 mg/day	No	Yes	Yes	Yes	Yes
Visit 6	12_039	26APR17	26APR2017	6	12	Entered	57	Male	26OCT16	262	MF4637	<250 mg/day	No	No	<250 mg/day	No	Yes	Yes	Yes	Yes
Visit 1	12_040	12OCT16	12OCT2016	1	12	Entered	60	Female	10NOV16	292	MF4637	>=250 mg/day	Yes	Yes	>=250 mg/day	No	Yes	Yes	Yes	Yes
Visit 2	12_040	10NOV16	10NOV2016	2	12	Entered	60	Female	10NOV16	292	MF4637	>=250 mg/day	Yes	Yes	>=250 mg/day	No	Yes	Yes	Yes	Yes
Visit 3	12_040	22DEC16	22DEC2016	3	12	Entered	60	Female	10NOV16	292	MF4637	>=250 mg/day	Yes	Yes	>=250 mg/day	No	Yes	Yes	Yes	Yes
Visit 4	12_040	02FEB17	02FEB2017	4	12	Entered	60	Female	10NOV16	292	MF4637	>=250 mg/day	Yes	Yes	>=250 mg/day	No	Yes	Yes	Yes	Yes
Visit 5	12_040	04MAY17	04MAY2017	5	12	Entered	60	Female	10NOV16	292	MF4637	>=250 mg/day	Yes	Yes	>=250 mg/day	No	Yes	Yes	Yes	Yes
Visit 6	12_040	10MAY17	10MAY2017	6	12	Entered	60	Female	10NOV16	292	MF4637	>=250 mg/day	Yes	Yes	>=250 mg/day	No	Yes	Yes	Yes	Yes
Visit 1	12_041	13OCT16	13OCT2016	1	12	Early Termination	54	Female	10NOV16	293	Placebo	>=250 mg/day	Yes	Yes	>=250 mg/day	No	Yes	Yes	Yes	Yes
Visit 2	12_041	10NOV16	10NOV2016	2	12	Early Termination	54	Female	10NOV16	293	Placebo	>=250 mg/day	Yes	Yes	>=250 mg/day	No	Yes	Yes	Yes	Yes
Early Termination	12_041	06DEC16	06DEC2016	9	12	Early Termination	54	Female	10NOV16	293	Placebo	>=250 mg/day	Yes	Yes	>=250 mg/day	No	Yes	Yes	Yes	Yes
Visit 1	12_042	13OCT16	13OCT2016	1	12	Screen Failure	62	Male								Yes	No	No	No	No
Visit 1	12_043	13OCT16	13OCT2016	1	12	Entered	77	Male	03NOV16	283	MF4637	>=250 mg/day	Yes	Yes	>=250 mg/day	No	Yes	Yes	Yes	Yes
Visit 2	12_043	03NOV16	03NOV2016	2	12	Entered	77	Male	03NOV16	283	MF4637	>=250 mg/day	Yes	Yes	>=250 mg/day	No	Yes	Yes	Yes	Yes
Visit 3	12_043	15DEC16	15DEC2016	3	12	Entered	77	Male	03NOV16	283	MF4637	>=250 mg/day	Yes	Yes	>=250 mg/day	No	Yes	Yes	Yes	Yes
Visit 4	12_043	26JAN17	26JAN2017	4	12	Entered	77	Male	03NOV16	283	MF4637	>=250 mg/day	Yes	Yes	>=250 mg/day	No	Yes	Yes	Yes	Yes
Visit 5	12_043	20APR17	20APR2017	5	12	Entered	77	Male	03NOV16	283	MF4637	>=250 mg/day	Yes	Yes	>=250 mg/day	No	Yes	Yes	Yes	Yes
Visit 6	12_043	02MAY17	02MAY2017	6	12	Entered	77	Male	03NOV16	283	MF4637	>=250 mg/day	Yes	Yes	>=250 mg/day	No	Yes	Yes	Yes	Yes
Visit 1	12_044	14OCT16	14OCT2016	1	12	Entered	66	Male	02NOV16	281	Placebo	>=250 mg/day	Yes	Yes	>=250 mg/day	No	Yes	Yes	Yes	Yes
Visit 2	12_044	02NOV16	02NOV2016	2	12	Entered	66	Male	02NOV16	281	Placebo	>=250 mg/day	Yes	Yes	>=250 mg/day	No	Yes	Yes	Yes	Yes
Visit 3	12_044	14DEC16	14DEC2016	3	12	Entered	66	Male	02NOV16	281	Placebo	>=250 mg/day	Yes	Yes	>=250 mg/day	No	Yes	Yes	Yes	Yes
Visit 4	12_044	27JAN17	27JAN2017	4	12	Entered	66	Male	02NOV16	281	Placebo	>=250 mg/day	Yes	Yes	>=250 mg/day	No	Yes	Yes	Yes	Yes
Visit 5	12_044	18APR17	18APR2017	5	12	Entered	66	Male	02NOV16	281	Placebo	>=250 mg/day	Yes	Yes	>=250 mg/day	No	Yes	Yes	Yes	Yes
Visit 6	12_044	02MAY17	02MAY2017	6	12	Entered	66	Male	02NOV16	281	Placebo	>=250 mg/day	Yes	Yes	>=250 mg/day	No	Yes	Yes	Yes	Yes
Visit 1	12_045	17OCT16	17OCT2016	1	12	Screen Failure	65	Female								Yes	No	No	No	No
Visit 1	12_046	18OCT16	18OCT2016	1	12	Entered	75	Male	03NOV16	284	MF4637	>=250 mg/day	Yes	Yes	>=250 mg/day	No	Yes	Yes	Yes	Yes
Visit 2	12_046	03NOV16	03NOV2016	2	12	Entered	75	Male	03NOV16	284	MF4637	>=250 mg/day	Yes	Yes	>=250 mg/day	No	Yes	Yes	Yes	Yes
Visit 3	12_046	15DEC16	15DEC2016	3	12	Entered	75	Male	03NOV16	284	MF4637	>=250 mg/day	Yes	Yes	>=250 mg/day	No	Yes	Yes	Yes	Yes
Visit 4	12_046	26JAN17	26JAN2017	4	12	Entered	75	Male	03NOV16	284	MF4637	>=250 mg/day	Yes	Yes	>=250 mg/day	No	Yes	Yes	Yes	Yes
Visit 5	12_046	20APR17	20APR2017	5	12	Entered	75	Male	03NOV16	284	MF4637	>=250 mg/day	Yes	Yes	>=250 mg/day	No	Yes	Yes	Yes	Yes
Visit 6	12_046	02MAY17	02MAY2017	6	12	Entered	75	Male	03NOV16	284	MF4637	>=250 mg/day	Yes	Yes	>=250 mg/day	No	Yes	Yes	Yes	Yes
Visit 1	12_047	18OCT16	18OCT2016	1	12	Screen Failure	46	Male							<250 mg/day	Yes	No	No	No	No
Visit 2	12_047	02NOV16	02NOV2016	2	12	Screen Failure	46	Male							<250 mg/day	Yes	No	No	No	No
Visit 1	12_048	18OCT16	18OCT2016	1	12	Entered	63	Female	03NOV16	285	MF4637	<250 mg/day	Yes	No	<250 mg/day	No	Yes	Yes	Yes	Yes
Visit 2	12_048	03NOV16	03NOV2016	2	12	Entered	63	Female	03NOV16	285	MF4637	<250 mg/day	Yes	No	<250 mg/day	No	Yes	Yes	Yes	Yes
Visit 3	12_048	15DEC16	15DEC2016	3	12	Entered	63	Female	03NOV16	285	MF4637	<250 mg/day	Yes	No	<250 mg/day	No	Yes	Yes	Yes	Yes
Visit 4	12_048	26JAN17	26JAN2017	4	12	Entered	63	Female	03NOV16	285	MF4637	<250 mg/day	Yes	No	<250 mg/day	No	Yes	Yes	Yes	Yes
Visit 5	12_048	18APR17	18APR2017	5	12	Entered	63	Female	03NOV16	285	MF4637	<250 mg/day	Yes	No	<250 mg/day	No	Yes	Yes	Yes	Yes
Visit 6	12_048	03MAY17	03MAY2017	6	12	Entered	63	Female	03NOV16	285	MF4637	<250 mg/day	Yes	No	<250 mg/day	No	Yes	Yes	Yes	Yes
Visit 1	12_049	20OCT16	20OCT2016	1	12	Screen Failure	49	Male								Yes	No	No	No	No
Visit 1	12_050	20OCT16	20OCT2016	1	12	Screen Failure	69	Female								Yes	No	No	No	No
Visit 1	12_051	20OCT16	20OCT2016	1	12	Screen Failure	65	Male								Yes	No	No	No	No
Visit 1	12_052	20OCT16	20OCT2016	1	12	Screen Failure	51	Female								Yes	No	No	No	No
Visit 1	12_053	21OCT16	21OCT2016	1	12	Screen Failure	53	Male								Yes	No	No	No	No
Visit 1	12_054	21OCT16	21OCT2016	1	12	Entered	60	Female	03NOV16	286	Placebo	>=250 mg/day	Yes	Yes	>=250 mg/day	No	Yes	Yes	Yes	Yes
Visit 2	12_054	03NOV16	03NOV2016	2	12	Entered	60	Female	03NOV16	286	Placebo	>=250 mg/day	Yes	Yes	>=250 mg/day	No	Yes	Yes	Yes	Yes
Visit 3	12_054	14DEC16	14DEC2016	3	12	Entered	60	Female	03NOV16	286	Placebo	>=250 mg/day	Yes	Yes	>=250 mg/day	No	Yes	Yes	Yes	Yes
Visit 4	12_054	27JAN17	27JAN2017	4	12	Entered	60	Female	03NOV16	286	Placebo	>=250 mg/day	Yes	Yes	>=250 mg/day	No	Yes	Yes	Yes	Yes
Visit 5	12_054	20APR17	20APR2017	5	12	Entered	60	Female	03NOV16	286	Placebo	>=250 mg/day	Yes	Yes	>=250 mg/day	No	Yes	Yes	Yes	Yes
Visit 6	12_054	03MAY17	03MAY2017	6	12	Entered	60	Female	03NOV16	286	Placebo	>=250 mg/day	Yes	Yes	>=250 mg/day	No	Yes	Yes	Yes	Yes
Unscheduled Visit	12_054	21NOV16	21NOV2016	10	12	Entered	60	Female	03NOV16	286	Placebo	>=250 mg/day	Yes	Yes	>=250 mg/day	No	Yes	Yes	Yes	Yes
Visit 1	12_055	21OCT16	21OCT2016	1	12	Screen Failure	70	Female								Yes	No	No	No	No
Visit 1	12_056	21OCT16	21OCT2016	1	12	Early Termination	61	Male	03NOV16	287	Placebo	<250 mg/day	Yes	Yes	<250 mg/day	No	Yes	Yes	Yes	Yes
Visit 2	12_056	03NOV16	03NOV2016	2	12	Early Termination	61	Male	03NOV16	287	Placebo	<250 mg/day	Yes	Yes	<250 mg/day	No	Yes	Yes	Yes	Yes
Visit 6	12_056	25JAN17	25JAN2017	6	12	Early Termination	61	Male	03NOV16	287	Placebo	<250 mg/day	Yes	Yes	<250 mg/day	No	Yes	Yes	Yes	Yes
Early Termination	12_056	11JAN17	11JAN2017	9	12	Early Termination	61	Male	03NOV16	287	Placebo	<250 mg/day	Yes	Yes	<250 mg/day	No	Yes	Yes	Yes	Yes
Visit 1	12_057	21OCT16	21OCT2016	1	12	Entered	65	Female	10NOV16	294	Placebo	<250 mg/day	Yes	No	<250 mg/day	No	Yes	Yes	Yes	Yes
Visit 2	12_057	10NOV16	10NOV2016	2	12	Entered	65	Female	10NOV16	294	Placebo	<250 mg/day	Yes	No	<250 mg/day	No	Yes	Yes	Yes	Yes
Visit 3	12_057	22DEC16	22DEC2016	3	12	Entered	65	Female	10NOV16	294	Placebo	<250 mg/day	Yes	No	<250 mg/day	No	Yes	Yes	Yes	Yes
Visit 4	12_057	06FEB17	06FEB2017	4	12	Entered	65	Female	10NOV16	294	Placebo	<250 mg/day	Yes	No	<250 mg/day	No	Yes	Yes	Yes	Yes
Visit 5	12_057	27APR17	27APR2017	5	12	Entered	65	Female	10NOV16	294	Placebo	<250 mg/day	Yes	No	<250 mg/day	No	Yes	Yes	Yes	Yes
Visit 6	12_057	10MAY17	10MAY2017	6	12	Entered	65	Female	10NOV16	294	Placebo	<250 mg/day	Yes	No	<250 mg/day	No	Yes	Yes	Yes	Yes
Unscheduled Visit	12_057	03MAY17	03MAY2017	10	12	Entered	65	Female	10NOV16	294	Placebo	<250 mg/day	Yes	No	<250 mg/day	No	Yes	Yes	Yes	Yes
Visit 1	12_058	24OCT16	24OCT2016	1	12	Entered	68	Male	16NOV16	181	Placebo	<250 mg/day	Yes	Yes	<250 mg/day	No	Yes	Yes	Yes	Yes
Visit 2	12_058	16NOV16	16NOV2016	2	12	Entered	68	Male	16NOV16	181	Placebo	<250 mg/day	Yes	Yes	<250 mg/day	No	Yes	Yes	Yes	Yes
Visit 3	12_058	28DEC16	28DEC2016	3	12	Entered	68	Male	16NOV16	181	Placebo	<250 mg/day	Yes	Yes	<250 mg/day	No	Yes	Yes	Yes	Yes
Visit 4	12_058	10FEB17	10FEB2017	4	12	Entered	68	Male	16NOV16	181	Placebo	<250 mg/day	Yes	Yes	<250 mg/day	No	Yes	Yes	Yes	Yes
Visit 5	12_058	03MAY17	03MAY2017	5	12	Entered	68	Male	16NOV16	181	Placebo	<250 mg/day	Yes	Yes	<250 mg/day	No	Yes	Yes	Yes	Yes
Visit 6	12_058	17MAY17	17MAY2017	6	12	Entered	68	Male	16NOV16	181	Placebo	<250 mg/day	Yes	Yes	<250 mg/day	No	Yes	Yes	Yes	Yes
Unscheduled Visit	12_058	28OCT16	28OCT2016	10	12	Entered	68	Male	16NOV16	181	Placebo	<250 mg/day	Yes	Yes	<250 mg/day	No	Yes	Yes	Yes	Yes
Visit 1	12_059	24OCT16	24OCT2016	1	12	Screen Failure	67	Female								Yes	No	No	No	No
Visit 1	12_060	25OCT16	25OCT2016	1	12	Screen Failure	48	Female								Yes	No	No	No	No
Visit 1	12_061	26OCT16	26OCT2016	1	12	Screen Failure	72	Male								Yes	No	No	No	No
Visit 1	12_062	26OCT16	26OCT2016	1	12	Entered	53	Male	16NOV16	295	MF4637	<250 mg/day	Yes	No	<250 mg/day	No	Yes	Yes	Yes	Yes
Visit 2	12_062	16NOV16	16NOV2016	2	12	Entered	53	Male	16NOV16	295	MF4637	<250 mg/day	Yes	No	<250 mg/day	No	Yes	Yes	Yes	Yes
Visit 3	12_062	06JAN17	06JAN2017	3	12	Entered	53	Male	16NOV16	295	MF4637	<250 mg/day	Yes	No	<250 mg/day	No	Yes	Yes	Yes	Yes
Visit 4	12_062	07FEB17	07FEB2017	4	12	Entered	53	Male	16NOV16	295	MF4637	<250 mg/day	Yes	No	<250 mg/day	No	Yes	Yes	Yes	Yes
Visit 5	12_062	03MAY17	03MAY2017	5	12	Entered	53	Male	16NOV16	295	MF4637	<250 mg/day	Yes	No	<250 mg/day	No	Yes	Yes	Yes	Yes
Visit 6	12_062	17MAY17	17MAY2017	6	12	Entered	53	Male	16NOV16	295	MF4637	<250 mg/day	Yes	No	<250 mg/day	No	Yes	Yes	Yes	Yes
Visit 1	12_063	27OCT16	27OCT2016	1	12	Screen Failure	71	Female								Yes	No	No	No	No
Visit 1	12_064	28OCT16	28OCT2016	1	12	Screen Failure	72	Female								Yes	No	No	No	No
Visit 1	12_065	01NOV16	01NOV2016	1	12	Entered	76	Female	16NOV16	182	MF4637	<250 mg/day	Yes	Yes	<250 mg/day	No	Yes	Yes	Yes	Yes
Visit 2	12_065	16NOV16	16NOV2016	2	12	Entered	76	Female	16NOV16	182	MF4637	<250 mg/day	Yes	Yes	<250 mg/day	No	Yes	Yes	Yes	Yes
Visit 3	12_065	28DEC16	28DEC2016	3	12	Entered	76	Female	16NOV16	182	MF4637	<250 mg/day	Yes	Yes	<250 mg/day	No	Yes	Yes	Yes	Yes
Visit 4	12_065	08FEB17	08FEB2017	4	12	Entered	76	Female	16NOV16	182	MF4637	<250 mg/day	Yes	Yes	<250 mg/day	No	Yes	Yes	Yes	Yes
Visit 5	12_065	10MAY17	10MAY2017	5	12	Entered	76	Female	16NOV16	182	MF4637	<250 mg/day	Yes	Yes	<250 mg/day	No	Yes	Yes	Yes	Yes
Visit 6	12_065	17MAY17	17MAY2017	6	12	Entered	76	Female	16NOV16	182	MF4637	<250 mg/day	Yes	Yes	<250 mg/day	No	Yes	Yes	Yes	Yes
Visit 1	12_066	01NOV16	01NOV2016	1	12	Screen Failure	59	Male								Yes	No	No	No	No
Visit 1	12_067	02NOV16	02NOV2016	1	12	Entered	72	Female	16NOV16	180	MF4637	>=250 mg/day	Yes	Yes	>=250 mg/day	No	Yes	Yes	Yes	Yes
Visit 2	12_067	16NOV16	16NOV2016	2	12	Entered	72	Female	16NOV16	180	MF4637	>=250 mg/day	Yes	Yes	>=250 mg/day	No	Yes	Yes	Yes	Yes
Visit 3	12_067	27DEC16	27DEC2016	3	12	Entered	72	Female	16NOV16	180	MF4637	>=250 mg/day	Yes	Yes	>=250 mg/day	No	Yes	Yes	Yes	Yes
Visit 4	12_067	07FEB17	07FEB2017	4	12	Entered	72	Female	16NOV16	180	MF4637	>=250 mg/day	Yes	Yes	>=250 mg/day	No	Yes	Yes	Yes	Yes
Visit 5	12_067	04MAY17	04MAY2017	5	12	Entered	72	Female	16NOV16	180	MF4637	>=250 mg/day	Yes	Yes	>=250 mg/day	No	Yes	Yes	Yes	Yes
Visit 6	12_067	17MAY17	17MAY2017	6	12	Entered	72	Female	16NOV16	180	MF4637	>=250 mg/day	Yes	Yes	>=250 mg/day	No	Yes	Yes	Yes	Yes
Visit 1	12_068	02NOV16	02NOV2016	1	12	Entered	78	Female	21NOV16	183	Placebo	>=250 mg/day	Yes	Yes	>=250 mg/day	No	Yes	Yes	Yes	Yes
Visit 2	12_068	21NOV16	21NOV2016	2	12	Entered	78	Female	21NOV16	183	Placebo	>=250 mg/day	Yes	Yes	>=250 mg/day	No	Yes	Yes	Yes	Yes
Visit 3	12_068	03JAN17	03JAN2017	3	12	Entered	78	Female	21NOV16	183	Placebo	>=250 mg/day	Yes	Yes	>=250 mg/day	No	Yes	Yes	Yes	Yes
Visit 4	12_068	13FEB17	13FEB2017	4	12	Entered	78	Female	21NOV16	183	Placebo	>=250 mg/day	Yes	Yes	>=250 mg/day	No	Yes	Yes	Yes	Yes
Visit 5	12_068	04MAY17	04MAY2017	5	12	Entered	78	Female	21NOV16	183	Placebo	>=250 mg/day	Yes	Yes	>=250 mg/day	No	Yes	Yes	Yes	Yes
Visit 6	12_068	17MAY17	17MAY2017	6	12	Entered	78	Female	21NOV16	183	Placebo	>=250 mg/day	Yes	Yes	>=250 mg/day	No	Yes	Yes	Yes	Yes
Visit 1	12_069	03NOV16	03NOV2016	1	12	Screen Failure	82	Male								Yes	No	No	No	No
Visit 1	12_070	04NOV16	04NOV2016	1	12	Screen Failure	56	Female								Yes	No	No	No	No
Visit 1	12_071	04NOV16	04NOV2016	1	12	Screen Failure	58	Female								Yes	No	No	No	No
Visit 1	12_072	04NOV16	04NOV2016	1	12	Screen Failure	56	Female								Yes	No	No	No	No
Visit 1	12_073	07NOV16	07NOV2016	1	12	Screen Failure	60	Female								Yes	No	No	No	No
Visit 1	12_074	09NOV16	09NOV2016	1	12	Screen Failure	63	Female								Yes	No	No	No	No
Visit 1	13_001	05OCT16	05OCT2016	1	13	Entered	42	Female	28OCT16	162	Placebo	<250 mg/day	No	No	>=250 mg/day	No	Yes	Yes	Yes	Yes
Visit 2	13_001	27OCT16	27OCT2016	2	13	Entered	42	Female	28OCT16	162	Placebo	<250 mg/day	No	No	>=250 mg/day	No	Yes	Yes	Yes	Yes
Visit 3	13_001	08DEC16	08DEC2016	3	13	Entered	42	Female	28OCT16	162	Placebo	<250 mg/day	No	No	>=250 mg/day	No	Yes	Yes	Yes	Yes
Visit 4	13_001	19JAN17	19JAN2017	4	13	Entered	42	Female	28OCT16	162	Placebo	<250 mg/day	No	No	>=250 mg/day	No	Yes	Yes	Yes	Yes
Visit 5	13_001	19APR17	19APR2017	5	13	Entered	42	Female	28OCT16	162	Placebo	<250 mg/day	No	No	>=250 mg/day	No	Yes	Yes	Yes	Yes
Visit 6	13_001	29APR17	29APR2017	6	13	Entered	42	Female	28OCT16	162	Placebo	<250 mg/day	No	No	>=250 mg/day	No	Yes	Yes	Yes	Yes
Visit 1	13_002	05OCT16	05OCT2016	1	13	Entered	67	Female	20OCT16	204	MF4637	<250 mg/day	Yes	Yes	<250 mg/day	No	Yes	Yes	Yes	Yes
Visit 2	13_002	19OCT16	19OCT2016	2	13	Entered	67	Female	20OCT16	204	MF4637	<250 mg/day	Yes	Yes	<250 mg/day	No	Yes	Yes	Yes	Yes
Visit 3	13_002	30NOV16	30NOV2016	3	13	Entered	67	Female	20OCT16	204	MF4637	<250 mg/day	Yes	Yes	<250 mg/day	No	Yes	Yes	Yes	Yes
Visit 4	13_002	11JAN17	11JAN2017	4	13	Entered	67	Female	20OCT16	204	MF4637	<250 mg/day	Yes	Yes	<250 mg/day	No	Yes	Yes	Yes	Yes
Visit 5	13_002	05APR17	05APR2017	5	13	Entered	67	Female	20OCT16	204	MF4637	<250 mg/day	Yes	Yes	<250 mg/day	No	Yes	Yes	Yes	Yes
Visit 6	13_002	20APR17	20APR2017	6	13	Entered	67	Female	20OCT16	204	MF4637	<250 mg/day	Yes	Yes	<250 mg/day	No	Yes	Yes	Yes	Yes
Visit 1	13_003	05OCT16	05OCT2016	1	13	Entered	65	Female	20OCT16	205	Placebo	<250 mg/day	Yes	Yes	<250 mg/day	No	Yes	Yes	Yes	Yes
Visit 2	13_003	19OCT16	19OCT2016	2	13	Entered	65	Female	20OCT16	205	Placebo	<250 mg/day	Yes	Yes	<250 mg/day	No	Yes	Yes	Yes	Yes
Visit 3	13_003	30NOV16	30NOV2016	3	13	Entered	65	Female	20OCT16	205	Placebo	<250 mg/day	Yes	Yes	<250 mg/day	No	Yes	Yes	Yes	Yes
Visit 4	13_003	11JAN17	11JAN2017	4	13	Entered	65	Female	20OCT16	205	Placebo	<250 mg/day	Yes	Yes	<250 mg/day	No	Yes	Yes	Yes	Yes
Visit 5	13_003	05APR17	05APR2017	5	13	Entered	65	Female	20OCT16	205	Placebo	<250 mg/day	Yes	Yes	<250 mg/day	No	Yes	Yes	Yes	Yes
Visit 6	13_003	20APR17	20APR2017	6	13	Entered	65	Female	20OCT16	205	Placebo	<250 mg/day	Yes	Yes	<250 mg/day	No	Yes	Yes	Yes	Yes
Unscheduled Visit	13_003	18APR17	18APR2017	10	13	Entered	65	Female	20OCT16	205	Placebo	<250 mg/day	Yes	Yes	<250 mg/day	No	Yes	Yes	Yes	Yes
Visit 1	13_004	05OCT16	05OCT2016	1	13	Entered	69	Female	20OCT16	206	MF4637	<250 mg/day	No	Yes	<250 mg/day	No	Yes	Yes	Yes	Yes
Visit 2	13_004	19OCT16	19OCT2016	2	13	Entered	69	Female	20OCT16	206	MF4637	<250 mg/day	No	Yes	<250 mg/day	No	Yes	Yes	Yes	Yes
Visit 3	13_004	01DEC16	01DEC2016	3	13	Entered	69	Female	20OCT16	206	MF4637	<250 mg/day	No	Yes	<250 mg/day	No	Yes	Yes	Yes	Yes
Visit 4	13_004	11JAN17	11JAN2017	4	13	Entered	69	Female	20OCT16	206	MF4637	<250 mg/day	No	Yes	<250 mg/day	No	Yes	Yes	Yes	Yes
Visit 5	13_004	05APR17	05APR2017	5	13	Entered	69	Female	20OCT16	206	MF4637	<250 mg/day	No	Yes	<250 mg/day	No	Yes	Yes	Yes	Yes
Visit 6	13_004	19APR17	19APR2017	6	13	Entered	69	Female	20OCT16	206	MF4637	<250 mg/day	No	Yes	<250 mg/day	No	Yes	Yes	Yes	Yes
Visit 1	13_005	12OCT16	12OCT2016	1	13	Entered	48	Male	10NOV16	276	MF4637	<250 mg/day	No	No	<250 mg/day	No	Yes	Yes	Yes	Yes
Visit 2	13_005	09NOV16	09NOV2016	2	13	Entered	48	Male	10NOV16	276	MF4637	<250 mg/day	No	No	<250 mg/day	No	Yes	Yes	Yes	Yes
Visit 3	13_005	21DEC16	21DEC2016	3	13	Entered	48	Male	10NOV16	276	MF4637	<250 mg/day	No	No	<250 mg/day	No	Yes	Yes	Yes	Yes
Visit 4	13_005	01FEB17	01FEB2017	4	13	Entered	48	Male	10NOV16	276	MF4637	<250 mg/day	No	No	<250 mg/day	No	Yes	Yes	Yes	Yes
Visit 5	13_005	26APR17	26APR2017	5	13	Entered	48	Male	10NOV16	276	MF4637	<250 mg/day	No	No	<250 mg/day	No	Yes	Yes	Yes	Yes
Visit 6	13_005	10MAY17	10MAY2017	6	13	Entered	48	Male	10NOV16	276	MF4637	<250 mg/day	No	No	<250 mg/day	No	Yes	Yes	Yes	Yes
Visit 1	13_006	12OCT16	12OCT2016	1	13	Entered	40	Male	28OCT16	160	MF4637	<250 mg/day	No	No	<250 mg/day	No	Yes	Yes	Yes	Yes
Visit 2	13_006	28OCT16	28OCT2016	2	13	Entered	40	Male	28OCT16	160	MF4637	<250 mg/day	No	No	<250 mg/day	No	Yes	Yes	Yes	Yes
Visit 3	13_006	09DEC16	09DEC2016	3	13	Entered	40	Male	28OCT16	160	MF4637	<250 mg/day	No	No	<250 mg/day	No	Yes	Yes	Yes	Yes
Visit 4	13_006	20JAN17	20JAN2017	4	13	Entered	40	Male	28OCT16	160	MF4637	<250 mg/day	No	No	<250 mg/day	No	Yes	Yes	Yes	Yes
Visit 5	13_006	12APR17	12APR2017	5	13	Entered	40	Male	28OCT16	160	MF4637	<250 mg/day	No	No	<250 mg/day	No	Yes	Yes	Yes	Yes
Visit 6	13_006	26APR17	26APR2017	6	13	Entered	40	Male	28OCT16	160	MF4637	<250 mg/day	No	No	<250 mg/day	No	Yes	Yes	Yes	Yes
Unscheduled Visit	13_006	11MAY17	11MAY2017	10	13	Entered	40	Male	28OCT16	160	MF4637	<250 mg/day	No	No	<250 mg/day	No	Yes	Yes	Yes	Yes
Visit 1	13_007	12OCT16	12OCT2016	1	13	Screen Failure	57	Female								Yes	No	No	No	No
Visit 1	13_008	12OCT16	12OCT2016	1	13	Screen Failure	67	Male								Yes	No	No	No	No
Visit 1	13_009	14OCT16	14OCT2016	1	13	Entered	51	Male	05NOV16	267	Placebo	<250 mg/day	No	Yes	>=250 mg/day	No	Yes	Yes	Yes	Yes
Visit 2	13_009	04NOV16	04NOV2016	2	13	Entered	51	Male	05NOV16	267	Placebo	<250 mg/day	No	Yes	>=250 mg/day	No	Yes	Yes	Yes	Yes
Visit 3	13_009	20DEC16	20DEC2016	3	13	Entered	51	Male	05NOV16	267	Placebo	<250 mg/day	No	Yes	>=250 mg/day	No	Yes	Yes	Yes	Yes
Visit 4	13_009	24JAN17	24JAN2017	4	13	Entered	51	Male	05NOV16	267	Placebo	<250 mg/day	No	Yes	>=250 mg/day	No	Yes	Yes	Yes	Yes
Visit 5	13_009	19APR17	19APR2017	5	13	Entered	51	Male	05NOV16	267	Placebo	<250 mg/day	No	Yes	>=250 mg/day	No	Yes	Yes	Yes	Yes
Visit 6	13_009	03MAY17	03MAY2017	6	13	Entered	51	Male	05NOV16	267	Placebo	<250 mg/day	No	Yes	>=250 mg/day	No	Yes	Yes	Yes	Yes
Unscheduled Visit	13_009	22MAY17	22MAY2017	10	13	Entered	51	Male	05NOV16	267	Placebo	<250 mg/day	No	Yes	>=250 mg/day	No	Yes	Yes	Yes	Yes
Visit 1	13_010	14OCT16	14OCT2016	1	13	Screen Failure	59	Female								Yes	No	No	No	No
Visit 1	13_011	20OCT16	20OCT2016	1	13	Entered	43	Male	28OCT16	207	Placebo	<250 mg/day	No	No	<250 mg/day	No	Yes	Yes	Yes	Yes
Visit 2	13_011	28OCT16	28OCT2016	2	13	Entered	43	Male	28OCT16	207	Placebo	<250 mg/day	No	No	<250 mg/day	No	Yes	Yes	Yes	Yes
Visit 3	13_011	09DEC16	09DEC2016	3	13	Entered	43	Male	28OCT16	207	Placebo	<250 mg/day	No	No	<250 mg/day	No	Yes	Yes	Yes	Yes
Visit 4	13_011	20JAN17	20JAN2017	4	13	Entered	43	Male	28OCT16	207	Placebo	<250 mg/day	No	No	<250 mg/day	No	Yes	Yes	Yes	Yes
Visit 5	13_011	12APR17	12APR2017	5	13	Entered	43	Male	28OCT16	207	Placebo	<250 mg/day	No	No	<250 mg/day	No	Yes	Yes	Yes	Yes
Visit 6	13_011	26APR17	26APR2017	6	13	Entered	43	Male	28OCT16	207	Placebo	<250 mg/day	No	No	<250 mg/day	No	Yes	Yes	Yes	Yes
Unscheduled Visit	13_011	28APR17	28APR2017	10	13	Entered	43	Male	28OCT16	207	Placebo	<250 mg/day	No	No	<250 mg/day	No	Yes	Yes	Yes	Yes
Visit 1	13_012	20OCT16	20OCT2016	1	13	Screen Failure	43	Male							<250 mg/day	Yes	No	No	No	No
Visit 1	13_013	20OCT16	20OCT2016	1	13	Entered	46	Male	28OCT16	161	MF4637	<250 mg/day	No	No	>=250 mg/day	No	Yes	Yes	Yes	Yes
Visit 2	13_013	28OCT16	28OCT2016	2	13	Entered	46	Male	28OCT16	161	MF4637	<250 mg/day	No	No	>=250 mg/day	No	Yes	Yes	Yes	Yes
Visit 3	13_013	12DEC16	12DEC2016	3	13	Entered	46	Male	28OCT16	161	MF4637	<250 mg/day	No	No	>=250 mg/day	No	Yes	Yes	Yes	Yes
Visit 4	13_013	20JAN17	20JAN2017	4	13	Entered	46	Male	28OCT16	161	MF4637	<250 mg/day	No	No	>=250 mg/day	No	Yes	Yes	Yes	Yes
Visit 5	13_013	05MAY17	05MAY2017	5	13	Entered	46	Male	28OCT16	161	MF4637	<250 mg/day	No	No	>=250 mg/day	No	Yes	Yes	Yes	Yes
Visit 6	13_013	17MAY17	17MAY2017	6	13	Entered	46	Male	28OCT16	161	MF4637	<250 mg/day	No	No	>=250 mg/day	No	Yes	Yes	Yes	Yes
Visit 1	13_014	21OCT16	21OCT2016	1	13	Entered	71	Female	03NOV16	266	Placebo	<250 mg/day	No	Yes	<250 mg/day	No	Yes	Yes	Yes	Yes
Visit 2	13_014	03NOV16	03NOV2016	2	13	Entered	71	Female	03NOV16	266	Placebo	<250 mg/day	No	Yes	<250 mg/day	No	Yes	Yes	Yes	Yes
Visit 3	13_014	15DEC16	15DEC2016	3	13	Entered	71	Female	03NOV16	266	Placebo	<250 mg/day	No	Yes	<250 mg/day	No	Yes	Yes	Yes	Yes
Visit 4	13_014	25JAN17	25JAN2017	4	13	Entered	71	Female	03NOV16	266	Placebo	<250 mg/day	No	Yes	<250 mg/day	No	Yes	Yes	Yes	Yes
Visit 5	13_014	20APR17	20APR2017	5	13	Entered	71	Female	03NOV16	266	Placebo	<250 mg/day	No	Yes	<250 mg/day	No	Yes	Yes	Yes	Yes
Visit 6	13_014	04MAY17	04MAY2017	6	13	Entered	71	Female	03NOV16	266	Placebo	<250 mg/day	No	Yes	<250 mg/day	No	Yes	Yes	Yes	Yes
Visit 1	13_015	21OCT16	21OCT2016	1	13	Entered	75	Male	03NOV16	264	MF4637	<250 mg/day	No	Yes	<250 mg/day	No	Yes	Yes	Yes	Yes
Visit 2	13_015	03NOV16	03NOV2016	2	13	Entered	75	Male	03NOV16	264	MF4637	<250 mg/day	No	Yes	<250 mg/day	No	Yes	Yes	Yes	Yes
Visit 3	13_015	15DEC16	15DEC2016	3	13	Entered	75	Male	03NOV16	264	MF4637	<250 mg/day	No	Yes	<250 mg/day	No	Yes	Yes	Yes	Yes
Visit 4	13_015	25JAN17	25JAN2017	4	13	Entered	75	Male	03NOV16	264	MF4637	<250 mg/day	No	Yes	<250 mg/day	No	Yes	Yes	Yes	Yes
Visit 5	13_015	20APR17	20APR2017	5	13	Entered	75	Male	03NOV16	264	MF4637	<250 mg/day	No	Yes	<250 mg/day	No	Yes	Yes	Yes	Yes
Visit 6	13_015	04MAY17	04MAY2017	6	13	Entered	75	Male	03NOV16	264	MF4637	<250 mg/day	No	Yes	<250 mg/day	No	Yes	Yes	Yes	Yes
Visit 1	13_016	21OCT16	21OCT2016	1	13	Entered	70	Female	28OCT16	163	Placebo	<250 mg/day	No	Yes	>=250 mg/day	No	Yes	Yes	Yes	Yes
Visit 2	13_016	27OCT16	27OCT2016	2	13	Entered	70	Female	28OCT16	163	Placebo	<250 mg/day	No	Yes	>=250 mg/day	No	Yes	Yes	Yes	Yes
Visit 3	13_016	08DEC16	08DEC2016	3	13	Entered	70	Female	28OCT16	163	Placebo	<250 mg/day	No	Yes	>=250 mg/day	No	Yes	Yes	Yes	Yes
Visit 4	13_016	19JAN17	19JAN2017	4	13	Entered	70	Female	28OCT16	163	Placebo	<250 mg/day	No	Yes	>=250 mg/day	No	Yes	Yes	Yes	Yes
Visit 5	13_016	13APR17	13APR2017	5	13	Entered	70	Female	28OCT16	163	Placebo	<250 mg/day	No	Yes	>=250 mg/day	No	Yes	Yes	Yes	Yes
Visit 6	13_016	29APR17	29APR2017	6	13	Entered	70	Female	28OCT16	163	Placebo	<250 mg/day	No	Yes	>=250 mg/day	No	Yes	Yes	Yes	Yes
Visit 1	13_017	26OCT16	26OCT2016	1	13	Entered	52	Female	03NOV16	265	MF4637	<250 mg/day	Yes	Yes	>=250 mg/day	No	Yes	Yes	Yes	Yes
Visit 2	13_017	03NOV16	03NOV2016	2	13	Entered	52	Female	03NOV16	265	MF4637	<250 mg/day	Yes	Yes	>=250 mg/day	No	Yes	Yes	Yes	Yes
Visit 3	13_017	15DEC16	15DEC2016	3	13	Entered	52	Female	03NOV16	265	MF4637	<250 mg/day	Yes	Yes	>=250 mg/day	No	Yes	Yes	Yes	Yes
Visit 4	13_017	24JAN17	24JAN2017	4	13	Entered	52	Female	03NOV16	265	MF4637	<250 mg/day	Yes	Yes	>=250 mg/day	No	Yes	Yes	Yes	Yes
Visit 5	13_017	19APR17	19APR2017	5	13	Entered	52	Female	03NOV16	265	MF4637	<250 mg/day	Yes	Yes	>=250 mg/day	No	Yes	Yes	Yes	Yes
Visit 6	13_017	29APR17	29APR2017	6	13	Entered	52	Female	03NOV16	265	MF4637	<250 mg/day	Yes	Yes	>=250 mg/day	No	Yes	Yes	Yes	Yes
Visit 1	13_018	04NOV16	04NOV2016	1	13	Screen Failure	50	Female								Yes	No	No	No	No
Visit 1	13_019	04NOV16	04NOV2016	1	13	Entered	47	Female	23NOV16	278	Placebo	<250 mg/day	No	No	<250 mg/day	No	Yes	Yes	Yes	Yes
Visit 2	13_019	22NOV16	22NOV2016	2	13	Entered	47	Female	23NOV16	278	Placebo	<250 mg/day	No	No	<250 mg/day	No	Yes	Yes	Yes	Yes
Visit 3	13_019	30DEC16	30DEC2016	3	13	Entered	47	Female	23NOV16	278	Placebo	<250 mg/day	No	No	<250 mg/day	No	Yes	Yes	Yes	Yes
Visit 4	13_019	10FEB17	10FEB2017	4	13	Entered	47	Female	23NOV16	278	Placebo	<250 mg/day	No	No	<250 mg/day	No	Yes	Yes	Yes	Yes
Visit 5	13_019	15MAY17	15MAY2017	5	13	Entered	47	Female	23NOV16	278	Placebo	<250 mg/day	No	No	<250 mg/day	No	Yes	Yes	Yes	Yes
Visit 6	13_019	23MAY17	23MAY2017	6	13	Entered	47	Female	23NOV16	278	Placebo	<250 mg/day	No	No	<250 mg/day	No	Yes	Yes	Yes	Yes
Visit 1	13_020	08NOV16	08NOV2016	1	13	Entered	55	Male	17NOV16	277	Placebo	<250 mg/day	No	No	<250 mg/day	No	Yes	Yes	Yes	Yes
Visit 2	13_020	17NOV16	17NOV2016	2	13	Entered	55	Male	17NOV16	277	Placebo	<250 mg/day	No	No	<250 mg/day	No	Yes	Yes	Yes	Yes
Visit 3	13_020	28DEC16	28DEC2016	3	13	Entered	55	Male	17NOV16	277	Placebo	<250 mg/day	No	No	<250 mg/day	No	Yes	Yes	Yes	Yes
Visit 4	13_020	10FEB17	10FEB2017	4	13	Entered	55	Male	17NOV16	277	Placebo	<250 mg/day	No	No	<250 mg/day	No	Yes	Yes	Yes	Yes
Visit 5	13_020	08MAY17	08MAY2017	5	13	Entered	55	Male	17NOV16	277	Placebo	<250 mg/day	No	No	<250 mg/day	No	Yes	Yes	Yes	Yes
Visit 6	13_020	18MAY17	18MAY2017	6	13	Entered	55	Male	17NOV16	277	Placebo	<250 mg/day	No	No	<250 mg/day	No	Yes	Yes	Yes	Yes
Visit 1	14_001	09SEP16	09SEP2016	1	14	Entered	61	Male	25OCT16	185	Placebo	>=250 mg/day	No	Yes	>=250 mg/day	No	Yes	Yes	Yes	Yes
Visit 2	14_001	25OCT16	25OCT2016	2	14	Entered	61	Male	25OCT16	185	Placebo	>=250 mg/day	No	Yes	>=250 mg/day	No	Yes	Yes	Yes	Yes
Visit 3	14_001	06DEC16	06DEC2016	3	14	Entered	61	Male	25OCT16	185	Placebo	>=250 mg/day	No	Yes	>=250 mg/day	No	Yes	Yes	Yes	Yes
Visit 4	14_001	17JAN17	17JAN2017	4	14	Entered	61	Male	25OCT16	185	Placebo	>=250 mg/day	No	Yes	>=250 mg/day	No	Yes	Yes	Yes	Yes
Visit 5	14_001	11APR17	11APR2017	5	14	Entered	61	Male	25OCT16	185	Placebo	>=250 mg/day	No	Yes	>=250 mg/day	No	Yes	Yes	Yes	Yes
Visit 6	14_001	25APR17	25APR2017	6	14	Entered	61	Male	25OCT16	185	Placebo	>=250 mg/day	No	Yes	>=250 mg/day	No	Yes	Yes	Yes	Yes
Visit 1	14_002	17SEP16	17SEP2016	1	14	Entered	44	Female	12OCT16	208	MF4637	<250 mg/day	No	Yes	>=250 mg/day	No	Yes	Yes	Yes	Yes
Visit 2	14_002	12OCT16	12OCT2016	2	14	Entered	44	Female	12OCT16	208	MF4637	<250 mg/day	No	Yes	>=250 mg/day	No	Yes	Yes	Yes	Yes
Visit 3	14_002	23NOV16	23NOV2016	3	14	Entered	44	Female	12OCT16	208	MF4637	<250 mg/day	No	Yes	>=250 mg/day	No	Yes	Yes	Yes	Yes
Visit 4	14_002	03JAN17	03JAN2017	4	14	Entered	44	Female	12OCT16	208	MF4637	<250 mg/day	No	Yes	>=250 mg/day	No	Yes	Yes	Yes	Yes
Visit 5	14_002	24MAR17	24MAR2017	5	14	Entered	44	Female	12OCT16	208	MF4637	<250 mg/day	No	Yes	>=250 mg/day	No	Yes	Yes	Yes	Yes
Visit 6	14_002	07APR17	07APR2017	6	14	Entered	44	Female	12OCT16	208	MF4637	<250 mg/day	No	Yes	>=250 mg/day	No	Yes	Yes	Yes	Yes
Visit 1	14_003	17SEP16	17SEP2016	1	14	Screen Failure	36	Female								Yes	No	No	No	No
Visit 1	14_004	17SEP16	17SEP2016	1	14	Screen Failure	32	Female								Yes	No	No	No	No
Visit 1	14_005	17SEP16	17SEP2016	1	14	Screen Failure	28	Male								Yes	No	No	No	No
Visit 1	14_006	17SEP16	17SEP2016	1	14	Screen Failure	33	Female							>=250 mg/day	Yes	No	No	No	No
Visit 1	14_007	26SEP16	26SEP2016	1	14	Screen Failure	55	Female								Yes	No	No	No	No
Visit 1	14_008	26SEP16	26SEP2016	1	14	Screen Failure	56	Male								Yes	No	No	No	No
Visit 1	14_009	03OCT16	03OCT2016	1	14	Screen Failure	69	Male								Yes	No	No	No	No
Visit 1	14_010	12OCT16	12OCT2016	1	14	Early Termination	61	Female		184	MF4637	<250 mg/day	No	No	>=250 mg/day	No	No	Yes	No	No
Visit 2	14_010	03NOV16	03NOV2016	2	14	Early Termination	61	Female		184	MF4637	<250 mg/day	No	No	>=250 mg/day	No	No	Yes	No	No
Visit 1	14_011	12OCT16	12OCT2016	1	14	Screen Failure	66	Female								Yes	No	No	No	No
Visit 1	14_012	21OCT16	21OCT2016	1	14	Early Termination	34	Male	15NOV16	186	Placebo	<250 mg/day	No	No	>=250 mg/day	No	Yes	Yes	Yes	Yes
Visit 2	14_012	14NOV16	14NOV2016	2	14	Early Termination	34	Male	15NOV16	186	Placebo	<250 mg/day	No	No	>=250 mg/day	No	Yes	Yes	Yes	Yes
Visit 3	14_012	29DEC16	29DEC2016	3	14	Early Termination	34	Male	15NOV16	186	Placebo	<250 mg/day	No	No	>=250 mg/day	No	Yes	Yes	Yes	Yes
Visit 4	14_012	16FEB17	16FEB2017	4	14	Early Termination	34	Male	15NOV16	186	Placebo	<250 mg/day	No	No	>=250 mg/day	No	Yes	Yes	Yes	Yes
Visit 1	14_013	21OCT16	21OCT2016	1	14	Screen Failure	70	Female								Yes	No	No	No	No
Visit 1	14_014	04NOV16	04NOV2016	1	14	Entered	33	Female	16NOV16	187	MF4637	<250 mg/day	No	No	>=250 mg/day	No	Yes	Yes	Yes	Yes
Visit 2	14_014	15NOV16	15NOV2016	2	14	Entered	33	Female	16NOV16	187	MF4637	<250 mg/day	No	No	>=250 mg/day	No	Yes	Yes	Yes	Yes
Visit 3	14_014	22DEC16	22DEC2016	3	14	Entered	33	Female	16NOV16	187	MF4637	<250 mg/day	No	No	>=250 mg/day	No	Yes	Yes	Yes	Yes
Visit 4	14_014	07FEB17	07FEB2017	4	14	Entered	33	Female	16NOV16	187	MF4637	<250 mg/day	No	No	>=250 mg/day	No	Yes	Yes	Yes	Yes
Visit 5	14_014	02MAY17	02MAY2017	5	14	Entered	33	Female	16NOV16	187	MF4637	<250 mg/day	No	No	>=250 mg/day	No	Yes	Yes	Yes	Yes
Visit 6	14_014	16MAY17	16MAY2017	6	14	Entered	33	Female	16NOV16	187	MF4637	<250 mg/day	No	No	>=250 mg/day	No	Yes	Yes	Yes	Yes
Visit 1	14_015	14NOV16	14NOV2016	1	14	Screen Failure	57	Female								Yes	No	No	No	No
Visit 1	14_016	11NOV16	11NOV2016	1	14	Entered	51	Female	01DEC16	209	Placebo	<250 mg/day	No	No	<250 mg/day	No	Yes	Yes	Yes	Yes
Visit 2	14_016	30NOV16	30NOV2016	2	14	Entered	51	Female	01DEC16	209	Placebo	<250 mg/day	No	No	<250 mg/day	No	Yes	Yes	Yes	Yes
Visit 3	14_016	12JAN17	12JAN2017	3	14	Entered	51	Female	01DEC16	209	Placebo	<250 mg/day	No	No	<250 mg/day	No	Yes	Yes	Yes	Yes
Visit 4	14_016	27FEB17	27FEB2017	4	14	Entered	51	Female	01DEC16	209	Placebo	<250 mg/day	No	No	<250 mg/day	No	Yes	Yes	Yes	Yes
Visit 5	14_016	19MAY17	19MAY2017	5	14	Entered	51	Female	01DEC16	209	Placebo	<250 mg/day	No	No	<250 mg/day	No	Yes	Yes	Yes	Yes
Visit 6	14_016	02JUN17	02JUN2017	6	14	Entered	51	Female	01DEC16	209	Placebo	<250 mg/day	No	No	<250 mg/day	No	Yes	Yes	Yes	Yes
Visit 1	14_017	10NOV16	10NOV2016	1	14	Screen Failure	53	Female								Yes	No	No	No	No
Visit 1	14_018	10NOV16	10NOV2016	1	14	Entered	25	Female	05DEC16	210	MF4637	>=250 mg/day	No	No	>=250 mg/day	No	Yes	Yes	Yes	Yes
Visit 2	14_018	05DEC16	05DEC2016	2	14	Entered	25	Female	05DEC16	210	MF4637	>=250 mg/day	No	No	>=250 mg/day	No	Yes	Yes	Yes	Yes
Visit 3	14_018	16JAN17	16JAN2017	3	14	Entered	25	Female	05DEC16	210	MF4637	>=250 mg/day	No	No	>=250 mg/day	No	Yes	Yes	Yes	Yes
Visit 4	14_018	01MAR17	01MAR2017	4	14	Entered	25	Female	05DEC16	210	MF4637	>=250 mg/day	No	No	>=250 mg/day	No	Yes	Yes	Yes	Yes
Visit 5	14_018	23MAY17	23MAY2017	5	14	Entered	25	Female	05DEC16	210	MF4637	>=250 mg/day	No	No	>=250 mg/day	No	Yes	Yes	Yes	Yes
Visit 6	14_018	06JUN17	06JUN2017	6	14	Entered	25	Female	05DEC16	210	MF4637	>=250 mg/day	No	No	>=250 mg/day	No	Yes	Yes	Yes	Yes
Visit 1	14_019	11NOV16	11NOV2016	1	14	Entered	32	Male	03DEC16	211	Placebo	<250 mg/day	No	Yes	<250 mg/day	No	Yes	Yes	Yes	Yes
Visit 2	14_019	02DEC16	02DEC2016	2	14	Entered	32	Male	03DEC16	211	Placebo	<250 mg/day	No	Yes	<250 mg/day	No	Yes	Yes	Yes	Yes
Visit 3	14_019	13JAN17	13JAN2017	3	14	Entered	32	Male	03DEC16	211	Placebo	<250 mg/day	No	Yes	<250 mg/day	No	Yes	Yes	Yes	Yes
Visit 4	14_019	28FEB17	28FEB2017	4	14	Entered	32	Male	03DEC16	211	Placebo	<250 mg/day	No	Yes	<250 mg/day	No	Yes	Yes	Yes	Yes
Visit 5	14_019	18MAY17	18MAY2017	5	14	Entered	32	Male	03DEC16	211	Placebo	<250 mg/day	No	Yes	<250 mg/day	No	Yes	Yes	Yes	Yes
Visit 6	14_019	02JUN17	02JUN2017	6	14	Entered	32	Male	03DEC16	211	Placebo	<250 mg/day	No	Yes	<250 mg/day	No	Yes	Yes	Yes	Yes
Visit 1	14_020	14NOV16	14NOV2016	1	14	Screen Failure	53	Male								Yes	No	No	No	No
Visit 1	14_022	11NOV16	11NOV2016	1	14	Screen Failure	54	Female								Yes	No	No	No	No
Visit 1	15_001	18AUG16	18AUG2016	1	15	Screen Failure	45	Male							>=250 mg/day	Yes	No	No	No	No
Visit 1	15_002	18AUG16	18AUG2016	1	15	Entered	67	Male	27SEP16	149	Placebo	<250 mg/day	No	No	<250 mg/day	No	Yes	Yes	Yes	Yes
Visit 2	15_002	27SEP16	27SEP2016	2	15	Entered	67	Male	27SEP16	149	Placebo	<250 mg/day	No	No	<250 mg/day	No	Yes	Yes	Yes	Yes
Visit 3	15_002	03NOV16	03NOV2016	3	15	Entered	67	Male	27SEP16	149	Placebo	<250 mg/day	No	No	<250 mg/day	No	Yes	Yes	Yes	Yes
Visit 4	15_002	16DEC16	16DEC2016	4	15	Entered	67	Male	27SEP16	149	Placebo	<250 mg/day	No	No	<250 mg/day	No	Yes	Yes	Yes	Yes
Visit 5	15_002	06MAR17	06MAR2017	5	15	Entered	67	Male	27SEP16	149	Placebo	<250 mg/day	No	No	<250 mg/day	No	Yes	Yes	Yes	Yes
Visit 6	15_002	01APR17	01APR2017	6	15	Entered	67	Male	27SEP16	149	Placebo	<250 mg/day	No	No	<250 mg/day	No	Yes	Yes	Yes	Yes
Visit 1	15_003	25AUG16	25AUG2016	1	15	Screen Failure	20	Male							>=250 mg/day	Yes	No	No	No	No
Visit 1	15_004	29AUG16	29AUG2016	1	15	Screen Failure	72	Male							<250 mg/day	Yes	No	No	No	No
Visit 1	15_005	31AUG16	31AUG2016	1	15	Entered	58	Male	28SEP16	150	Placebo	<250 mg/day	No	No	>=250 mg/day	No	Yes	Yes	Yes	Yes
Visit 2	15_005	28SEP16	28SEP2016	2	15	Entered	58	Male	28SEP16	150	Placebo	<250 mg/day	No	No	>=250 mg/day	No	Yes	Yes	Yes	Yes
Visit 3	15_005	10NOV16	10NOV2016	3	15	Entered	58	Male	28SEP16	150	Placebo	<250 mg/day	No	No	>=250 mg/day	No	Yes	Yes	Yes	Yes
Visit 4	15_005	22DEC16	22DEC2016	4	15	Entered	58	Male	28SEP16	150	Placebo	<250 mg/day	No	No	>=250 mg/day	No	Yes	Yes	Yes	Yes
Visit 5	15_005	14MAR17	14MAR2017	5	15	Entered	58	Male	28SEP16	150	Placebo	<250 mg/day	No	No	>=250 mg/day	No	Yes	Yes	Yes	Yes
Visit 6	15_005	03APR17	03APR2017	6	15	Entered	58	Male	28SEP16	150	Placebo	<250 mg/day	No	No	>=250 mg/day	No	Yes	Yes	Yes	Yes
Visit 1	15_006	31AUG16	31AUG2016	1	15	Entered	69	Male	27SEP16	148	MF4637	<250 mg/day	No	No	>=250 mg/day	No	Yes	Yes	Yes	Yes
Visit 2	15_006	27SEP16	27SEP2016	2	15	Entered	69	Male	27SEP16	148	MF4637	<250 mg/day	No	No	>=250 mg/day	No	Yes	Yes	Yes	Yes
Visit 3	15_006	08NOV16	08NOV2016	3	15	Entered	69	Male	27SEP16	148	MF4637	<250 mg/day	No	No	>=250 mg/day	No	Yes	Yes	Yes	Yes
Visit 4	15_006	20DEC16	20DEC2016	4	15	Entered	69	Male	27SEP16	148	MF4637	<250 mg/day	No	No	>=250 mg/day	No	Yes	Yes	Yes	Yes
Visit 5	15_006	14MAR17	14MAR2017	5	15	Entered	69	Male	27SEP16	148	MF4637	<250 mg/day	No	No	>=250 mg/day	No	Yes	Yes	Yes	Yes
Visit 6	15_006	01APR17	01APR2017	6	15	Entered	69	Male	27SEP16	148	MF4637	<250 mg/day	No	No	>=250 mg/day	No	Yes	Yes	Yes	Yes
Visit 1	15_007	31AUG16	31AUG2016	1	15	Entered	74	Male	29SEP16	236	Placebo	<250 mg/day	No	No	>=250 mg/day	No	Yes	Yes	Yes	Yes
Visit 2	15_007	29SEP16	29SEP2016	2	15	Entered	74	Male	29SEP16	236	Placebo	<250 mg/day	No	No	>=250 mg/day	No	Yes	Yes	Yes	Yes
Visit 3	15_007	08NOV16	08NOV2016	3	15	Entered	74	Male	29SEP16	236	Placebo	<250 mg/day	No	No	>=250 mg/day	No	Yes	Yes	Yes	Yes
Visit 4	15_007	21DEC16	21DEC2016	4	15	Entered	74	Male	29SEP16	236	Placebo	<250 mg/day	No	No	>=250 mg/day	No	Yes	Yes	Yes	Yes
Visit 5	15_007	14MAR17	14MAR2017	5	15	Entered	74	Male	29SEP16	236	Placebo	<250 mg/day	No	No	>=250 mg/day	No	Yes	Yes	Yes	Yes
Visit 6	15_007	01APR17	01APR2017	6	15	Entered	74	Male	29SEP16	236	Placebo	<250 mg/day	No	No	>=250 mg/day	No	Yes	Yes	Yes	Yes
Visit 1	15_008	31AUG16	31AUG2016	1	15	Entered	55	Male	28SEP16	151	MF4637	<250 mg/day	No	No	<250 mg/day	No	Yes	Yes	Yes	Yes
Visit 2	15_008	28SEP16	28SEP2016	2	15	Entered	55	Male	28SEP16	151	MF4637	<250 mg/day	No	No	<250 mg/day	No	Yes	Yes	Yes	Yes
Visit 3	15_008	09NOV16	09NOV2016	3	15	Entered	55	Male	28SEP16	151	MF4637	<250 mg/day	No	No	<250 mg/day	No	Yes	Yes	Yes	Yes
Visit 4	15_008	28DEC16	28DEC2016	4	15	Entered	55	Male	28SEP16	151	MF4637	<250 mg/day	No	No	<250 mg/day	No	Yes	Yes	Yes	Yes
Visit 5	15_008	15MAR17	15MAR2017	5	15	Entered	55	Male	28SEP16	151	MF4637	<250 mg/day	No	No	<250 mg/day	No	Yes	Yes	Yes	Yes
Visit 6	15_008	01APR17	01APR2017	6	15	Entered	55	Male	28SEP16	151	MF4637	<250 mg/day	No	No	<250 mg/day	No	Yes	Yes	Yes	Yes
Visit 1	15_009	01SEP16	01SEP2016	1	15	Entered	70	Female	10OCT16	237	MF4637	<250 mg/day	No	No	<250 mg/day	No	Yes	Yes	Yes	Yes
Visit 2	15_009	10OCT16	10OCT2016	2	15	Entered	70	Female	10OCT16	237	MF4637	<250 mg/day	No	No	<250 mg/day	No	Yes	Yes	Yes	Yes
Visit 3	15_009	21NOV16	21NOV2016	3	15	Entered	70	Female	10OCT16	237	MF4637	<250 mg/day	No	No	<250 mg/day	No	Yes	Yes	Yes	Yes
Visit 4	15_009	12JAN17	12JAN2017	4	15	Entered	70	Female	10OCT16	237	MF4637	<250 mg/day	No	No	<250 mg/day	No	Yes	Yes	Yes	Yes
Visit 5	15_009	28MAR17	28MAR2017	5	15	Entered	70	Female	10OCT16	237	MF4637	<250 mg/day	No	No	<250 mg/day	No	Yes	Yes	Yes	Yes
Visit 6	15_009	12APR17	12APR2017	6	15	Entered	70	Female	10OCT16	237	MF4637	<250 mg/day	No	No	<250 mg/day	No	Yes	Yes	Yes	Yes
Visit 1	15_010	06SEP16	06SEP2016	1	15	Entered	64	Female	11OCT16	238	Placebo	<250 mg/day	No	No	<250 mg/day	No	Yes	Yes	Yes	Yes
Visit 2	15_010	11OCT16	11OCT2016	2	15	Entered	64	Female	11OCT16	238	Placebo	<250 mg/day	No	No	<250 mg/day	No	Yes	Yes	Yes	Yes
Visit 3	15_010	22NOV16	22NOV2016	3	15	Entered	64	Female	11OCT16	238	Placebo	<250 mg/day	No	No	<250 mg/day	No	Yes	Yes	Yes	Yes
Visit 4	15_010	17JAN17	17JAN2017	4	15	Entered	64	Female	11OCT16	238	Placebo	<250 mg/day	No	No	<250 mg/day	No	Yes	Yes	Yes	Yes
Visit 5	15_010	31MAR17	31MAR2017	5	15	Entered	64	Female	11OCT16	238	Placebo	<250 mg/day	No	No	<250 mg/day	No	Yes	Yes	Yes	Yes
Visit 6	15_010	14APR17	14APR2017	6	15	Entered	64	Female	11OCT16	238	Placebo	<250 mg/day	No	No	<250 mg/day	No	Yes	Yes	Yes	Yes
Visit 1	15_011	14SEP16	14SEP2016	1	15	Entered	66	Male	13OCT16	240	Placebo	<250 mg/day	No	No	<250 mg/day	No	Yes	Yes	Yes	Yes
Visit 2	15_011	13OCT16	13OCT2016	2	15	Entered	66	Male	13OCT16	240	Placebo	<250 mg/day	No	No	<250 mg/day	No	Yes	Yes	Yes	Yes
Visit 3	15_011	23NOV16	23NOV2016	3	15	Entered	66	Male	13OCT16	240	Placebo	<250 mg/day	No	No	<250 mg/day	No	Yes	Yes	Yes	Yes
Visit 4	15_011	05JAN17	05JAN2017	4	15	Entered	66	Male	13OCT16	240	Placebo	<250 mg/day	No	No	<250 mg/day	No	Yes	Yes	Yes	Yes
Visit 5	15_011	28MAR17	28MAR2017	5	15	Entered	66	Male	13OCT16	240	Placebo	<250 mg/day	No	No	<250 mg/day	No	Yes	Yes	Yes	Yes
Visit 6	15_011	11APR17	11APR2017	6	15	Entered	66	Male	13OCT16	240	Placebo	<250 mg/day	No	No	<250 mg/day	No	Yes	Yes	Yes	Yes
Visit 1	15_012	14SEP16	14SEP2016	1	15	Entered	54	Female	19OCT16	241	Placebo	<250 mg/day	No	No	<250 mg/day	No	Yes	Yes	Yes	Yes
Visit 2	15_012	19OCT16	19OCT2016	2	15	Entered	54	Female	19OCT16	241	Placebo	<250 mg/day	No	No	<250 mg/day	No	Yes	Yes	Yes	Yes
Visit 3	15_012	30NOV16	30NOV2016	3	15	Entered	54	Female	19OCT16	241	Placebo	<250 mg/day	No	No	<250 mg/day	No	Yes	Yes	Yes	Yes
Visit 4	15_012	10JAN17	10JAN2017	4	15	Entered	54	Female	19OCT16	241	Placebo	<250 mg/day	No	No	<250 mg/day	No	Yes	Yes	Yes	Yes
Visit 5	15_012	31MAR17	31MAR2017	5	15	Entered	54	Female	19OCT16	241	Placebo	<250 mg/day	No	No	<250 mg/day	No	Yes	Yes	Yes	Yes
Visit 6	15_012	14APR17	14APR2017	6	15	Entered	54	Female	19OCT16	241	Placebo	<250 mg/day	No	No	<250 mg/day	No	Yes	Yes	Yes	Yes
Visit 1	15_013	15SEP16	15SEP2016	1	15	Entered	58	Female	13OCT16	242	MF4637	<250 mg/day	No	No	>=250 mg/day	No	Yes	Yes	Yes	Yes
Visit 2	15_013	13OCT16	13OCT2016	2	15	Entered	58	Female	13OCT16	242	MF4637	<250 mg/day	No	No	>=250 mg/day	No	Yes	Yes	Yes	Yes
Visit 3	15_013	23NOV16	23NOV2016	3	15	Entered	58	Female	13OCT16	242	MF4637	<250 mg/day	No	No	>=250 mg/day	No	Yes	Yes	Yes	Yes
Visit 4	15_013	05JAN17	05JAN2017	4	15	Entered	58	Female	13OCT16	242	MF4637	<250 mg/day	No	No	>=250 mg/day	No	Yes	Yes	Yes	Yes
Visit 5	15_013	28MAR17	28MAR2017	5	15	Entered	58	Female	13OCT16	242	MF4637	<250 mg/day	No	No	>=250 mg/day	No	Yes	Yes	Yes	Yes
Visit 6	15_013	11APR17	11APR2017	6	15	Entered	58	Female	13OCT16	242	MF4637	<250 mg/day	No	No	>=250 mg/day	No	Yes	Yes	Yes	Yes
Visit 1	15_014	20SEP16	20SEP2016	1	15	Entered	55	Female	13OCT16	239	MF4637	<250 mg/day	No	No	>=250 mg/day	No	Yes	Yes	Yes	Yes
Visit 2	15_014	13OCT16	13OCT2016	2	15	Entered	55	Female	13OCT16	239	MF4637	<250 mg/day	No	No	>=250 mg/day	No	Yes	Yes	Yes	Yes
Visit 3	15_014	24NOV16	24NOV2016	3	15	Entered	55	Female	13OCT16	239	MF4637	<250 mg/day	No	No	>=250 mg/day	No	Yes	Yes	Yes	Yes
Visit 4	15_014	09JAN17	09JAN2017	4	15	Entered	55	Female	13OCT16	239	MF4637	<250 mg/day	No	No	>=250 mg/day	No	Yes	Yes	Yes	Yes
Visit 5	15_014	31MAR17	31MAR2017	5	15	Entered	55	Female	13OCT16	239	MF4637	<250 mg/day	No	No	>=250 mg/day	No	Yes	Yes	Yes	Yes
Visit 6	15_014	14APR17	14APR2017	6	15	Entered	55	Female	13OCT16	239	MF4637	<250 mg/day	No	No	>=250 mg/day	No	Yes	Yes	Yes	Yes
Visit 1	15_015	12OCT16	12OCT2016	1	15	Entered	81	Female	09NOV16	268	MF4637	<250 mg/day	No	No	<250 mg/day	No	Yes	Yes	Yes	Yes
Visit 2	15_015	09NOV16	09NOV2016	2	15	Entered	81	Female	09NOV16	268	MF4637	<250 mg/day	No	No	<250 mg/day	No	Yes	Yes	Yes	Yes
Visit 3	15_015	21DEC16	21DEC2016	3	15	Entered	81	Female	09NOV16	268	MF4637	<250 mg/day	No	No	<250 mg/day	No	Yes	Yes	Yes	Yes
Visit 4	15_015	01FEB17	01FEB2017	4	15	Entered	81	Female	09NOV16	268	MF4637	<250 mg/day	No	No	<250 mg/day	No	Yes	Yes	Yes	Yes
Visit 5	15_015	27APR17	27APR2017	5	15	Entered	81	Female	09NOV16	268	MF4637	<250 mg/day	No	No	<250 mg/day	No	Yes	Yes	Yes	Yes
Visit 6	15_015	09MAY17	09MAY2017	6	15	Entered	81	Female	09NOV16	268	MF4637	<250 mg/day	No	No	<250 mg/day	No	Yes	Yes	Yes	Yes
Visit 1	15_016	13OCT16	13OCT2016	1	15	Entered	77	Female	09NOV16	243	MF4637	<250 mg/day	Yes	No	>=250 mg/day	No	Yes	Yes	Yes	Yes
Visit 2	15_016	09NOV16	09NOV2016	2	15	Entered	77	Female	09NOV16	243	MF4637	<250 mg/day	Yes	No	>=250 mg/day	No	Yes	Yes	Yes	Yes
Visit 3	15_016	22DEC16	22DEC2016	3	15	Entered	77	Female	09NOV16	243	MF4637	<250 mg/day	Yes	No	>=250 mg/day	No	Yes	Yes	Yes	Yes
Visit 4	15_016	31JAN17	31JAN2017	4	15	Entered	77	Female	09NOV16	243	MF4637	<250 mg/day	Yes	No	>=250 mg/day	No	Yes	Yes	Yes	Yes
Visit 5	15_016	27APR17	27APR2017	5	15	Entered	77	Female	09NOV16	243	MF4637	<250 mg/day	Yes	No	>=250 mg/day	No	Yes	Yes	Yes	Yes
Visit 6	15_016	11MAY17	11MAY2017	6	15	Entered	77	Female	09NOV16	243	MF4637	<250 mg/day	Yes	No	>=250 mg/day	No	Yes	Yes	Yes	Yes
Visit 1	15_017	13OCT16	13OCT2016	1	15	Entered	62	Male	10NOV16	270	Placebo	<250 mg/day	No	No	<250 mg/day	No	Yes	Yes	Yes	No
Visit 2	15_017	10NOV16	10NOV2016	2	15	Entered	62	Male	10NOV16	270	Placebo	<250 mg/day	No	No	<250 mg/day	No	Yes	Yes	Yes	No
Visit 3	15_017	21DEC16	21DEC2016	3	15	Entered	62	Male	10NOV16	270	Placebo	<250 mg/day	No	No	<250 mg/day	No	Yes	Yes	Yes	No
Visit 4	15_017	02FEB17	02FEB2017	4	15	Entered	62	Male	10NOV16	270	Placebo	<250 mg/day	No	No	<250 mg/day	No	Yes	Yes	Yes	No
Visit 5	15_017	17MAY17	17MAY2017	5	15	Entered	62	Male	10NOV16	270	Placebo	<250 mg/day	No	No	<250 mg/day	No	Yes	Yes	Yes	No
Visit 6	15_017	26JUN17	26JUN2017	6	15	Entered	62	Male	10NOV16	270	Placebo	<250 mg/day	No	No	<250 mg/day	No	Yes	Yes	Yes	No
Visit 1	15_018	18OCT16	18OCT2016	1	15	Entered	57	Male	15NOV16	269	MF4637	<250 mg/day	No	No	<250 mg/day	No	Yes	Yes	Yes	Yes
Visit 2	15_018	15NOV16	15NOV2016	2	15	Entered	57	Male	15NOV16	269	MF4637	<250 mg/day	No	No	<250 mg/day	No	Yes	Yes	Yes	Yes
Visit 3	15_018	27DEC16	27DEC2016	3	15	Entered	57	Male	15NOV16	269	MF4637	<250 mg/day	No	No	<250 mg/day	No	Yes	Yes	Yes	Yes
Visit 4	15_018	07FEB17	07FEB2017	4	15	Entered	57	Male	15NOV16	269	MF4637	<250 mg/day	No	No	<250 mg/day	No	Yes	Yes	Yes	Yes
Visit 5	15_018	28APR17	28APR2017	5	15	Entered	57	Male	15NOV16	269	MF4637	<250 mg/day	No	No	<250 mg/day	No	Yes	Yes	Yes	Yes
Visit 6	15_018	13MAY17	13MAY2017	6	15	Entered	57	Male	15NOV16	269	MF4637	<250 mg/day	No	No	<250 mg/day	No	Yes	Yes	Yes	Yes
Visit 1	15_019	20OCT16	20OCT2016	1	15	Entered	38	Female	17NOV16	271	Placebo	<250 mg/day	No	No	>=250 mg/day	No	Yes	Yes	Yes	Yes
Visit 2	15_019	17NOV16	17NOV2016	2	15	Entered	38	Female	17NOV16	271	Placebo	<250 mg/day	No	No	>=250 mg/day	No	Yes	Yes	Yes	Yes
Visit 3	15_019	29DEC16	29DEC2016	3	15	Entered	38	Female	17NOV16	271	Placebo	<250 mg/day	No	No	>=250 mg/day	No	Yes	Yes	Yes	Yes
Visit 4	15_019	08FEB17	08FEB2017	4	15	Entered	38	Female	17NOV16	271	Placebo	<250 mg/day	No	No	>=250 mg/day	No	Yes	Yes	Yes	Yes
Visit 5	15_019	28APR17	28APR2017	5	15	Entered	38	Female	17NOV16	271	Placebo	<250 mg/day	No	No	>=250 mg/day	No	Yes	Yes	Yes	Yes
Visit 6	15_019	16MAY17	16MAY2017	6	15	Entered	38	Female	17NOV16	271	Placebo	<250 mg/day	No	No	>=250 mg/day	No	Yes	Yes	Yes	Yes
Visit 1	15_020	27OCT16	27OCT2016	1	15	Early Termination	65	Female	30NOV16	272	MF4637	<250 mg/day	No	No	>=250 mg/day	No	Yes	Yes	Yes	Yes
Visit 2	15_020	30NOV16	30NOV2016	2	15	Early Termination	65	Female	30NOV16	272	MF4637	<250 mg/day	No	No	>=250 mg/day	No	Yes	Yes	Yes	Yes
Visit 3	15_020	11JAN17	11JAN2017	3	15	Early Termination	65	Female	30NOV16	272	MF4637	<250 mg/day	No	No	>=250 mg/day	No	Yes	Yes	Yes	Yes
Visit 4	15_020	22FEB17	22FEB2017	4	15	Early Termination	65	Female	30NOV16	272	MF4637	<250 mg/day	No	No	>=250 mg/day	No	Yes	Yes	Yes	Yes
Visit 1	15_021	03NOV16	03NOV2016	1	15	Entered	41	Male	02DEC16	273	Placebo	<250 mg/day	No	No	>=250 mg/day	No	Yes	Yes	Yes	Yes
Visit 2	15_021	02DEC16	02DEC2016	2	15	Entered	41	Male	02DEC16	273	Placebo	<250 mg/day	No	No	>=250 mg/day	No	Yes	Yes	Yes	Yes
Visit 3	15_021	12JAN17	12JAN2017	3	15	Entered	41	Male	02DEC16	273	Placebo	<250 mg/day	No	No	>=250 mg/day	No	Yes	Yes	Yes	Yes
Visit 4	15_021	23FEB17	23FEB2017	4	15	Entered	41	Male	02DEC16	273	Placebo	<250 mg/day	No	No	>=250 mg/day	No	Yes	Yes	Yes	Yes
Visit 5	15_021	18MAY17	18MAY2017	5	15	Entered	41	Male	02DEC16	273	Placebo	<250 mg/day	No	No	>=250 mg/day	No	Yes	Yes	Yes	Yes
Visit 6	15_021	01JUN17	01JUN2017	6	15	Entered	41	Male	02DEC16	273	Placebo	<250 mg/day	No	No	>=250 mg/day	No	Yes	Yes	Yes	Yes
Visit 1	15_022	08NOV16	08NOV2016	1	15	Entered	48	Male	09DEC16	274	Placebo	<250 mg/day	No	No	<250 mg/day	No	Yes	Yes	Yes	Yes
Visit 2	15_022	09DEC16	09DEC2016	2	15	Entered	48	Male	09DEC16	274	Placebo	<250 mg/day	No	No	<250 mg/day	No	Yes	Yes	Yes	Yes
Visit 3	15_022	19JAN17	19JAN2017	3	15	Entered	48	Male	09DEC16	274	Placebo	<250 mg/day	No	No	<250 mg/day	No	Yes	Yes	Yes	Yes
Visit 4	15_022	28FEB17	28FEB2017	4	15	Entered	48	Male	09DEC16	274	Placebo	<250 mg/day	No	No	<250 mg/day	No	Yes	Yes	Yes	Yes
Visit 5	15_022	25MAY17	25MAY2017	5	15	Entered	48	Male	09DEC16	274	Placebo	<250 mg/day	No	No	<250 mg/day	No	Yes	Yes	Yes	Yes
Visit 6	15_022	08JUN17	08JUN2017	6	15	Entered	48	Male	09DEC16	274	Placebo	<250 mg/day	No	No	<250 mg/day	No	Yes	Yes	Yes	Yes
Visit 1	15_023	08NOV16	08NOV2016	1	15	Entered	58	Female	06DEC16	275	MF4637	<250 mg/day	No	No	>=250 mg/day	No	Yes	Yes	Yes	Yes
Visit 2	15_023	06DEC16	06DEC2016	2	15	Entered	58	Female	06DEC16	275	MF4637	<250 mg/day	No	No	>=250 mg/day	No	Yes	Yes	Yes	Yes
Visit 3	15_023	18JAN17	18JAN2017	3	15	Entered	58	Female	06DEC16	275	MF4637	<250 mg/day	No	No	>=250 mg/day	No	Yes	Yes	Yes	Yes
Visit 4	15_023	01MAR17	01MAR2017	4	15	Entered	58	Female	06DEC16	275	MF4637	<250 mg/day	No	No	>=250 mg/day	No	Yes	Yes	Yes	Yes
Visit 5	15_023	25MAY17	25MAY2017	5	15	Entered	58	Female	06DEC16	275	MF4637	<250 mg/day	No	No	>=250 mg/day	No	Yes	Yes	Yes	Yes
Visit 6	15_023	08JUN17	08JUN2017	6	15	Entered	58	Female	06DEC16	275	MF4637	<250 mg/day	No	No	>=250 mg/day	No	Yes	Yes	Yes	Yes
Visit 1	15_024	09NOV16	09NOV2016	1	15	Screen Failure	74	Female							<250 mg/day	Yes	No	No	No	No
Visit 1	15_025	09NOV16	09NOV2016	1	15	Screen Failure	69	Female								Yes	No	No	No	No
Visit 1	15_026	09NOV16	09NOV2016	1	15	Screen Failure	70	Female							>=250 mg/day	Yes	No	No	No	No
Visit 1	16_001	14OCT16	14OCT2016	1	16	Early Termination	53	Male	31OCT16	152	Placebo	<250 mg/day	No	No	<250 mg/day	No	Yes	Yes	Yes	Yes
Visit 2	16_001	31OCT16	31OCT2016	2	16	Early Termination	53	Male	31OCT16	152	Placebo	<250 mg/day	No	No	<250 mg/day	No	Yes	Yes	Yes	Yes
Visit 3	16_001	12DEC16	12DEC2016	3	16	Early Termination	53	Male	31OCT16	152	Placebo	<250 mg/day	No	No	<250 mg/day	No	Yes	Yes	Yes	Yes
Visit 4	16_001	01FEB17	01FEB2017	4	16	Early Termination	53	Male	31OCT16	152	Placebo	<250 mg/day	No	No	<250 mg/day	No	Yes	Yes	Yes	Yes
Early Termination	16_001	24APR17	24APR2017	9	16	Early Termination	53	Male	31OCT16	152	Placebo	<250 mg/day	No	No	<250 mg/day	No	Yes	Yes	Yes	Yes
Visit 1	16_002	14OCT16	14OCT2016	1	16	Early Termination	53	Male	03NOV16	154	MF4637	<250 mg/day	No	No	<250 mg/day	No	Yes	Yes	Yes	Yes
Visit 2	16_002	03NOV16	03NOV2016	2	16	Early Termination	53	Male	03NOV16	154	MF4637	<250 mg/day	No	No	<250 mg/day	No	Yes	Yes	Yes	Yes
Visit 3	16_002	12DEC16	12DEC2016	3	16	Early Termination	53	Male	03NOV16	154	MF4637	<250 mg/day	No	No	<250 mg/day	No	Yes	Yes	Yes	Yes
Visit 4	16_002	24JAN17	24JAN2017	4	16	Early Termination	53	Male	03NOV16	154	MF4637	<250 mg/day	No	No	<250 mg/day	No	Yes	Yes	Yes	Yes
Early Termination	16_002	25APR17	25APR2017	9	16	Early Termination	53	Male	03NOV16	154	MF4637	<250 mg/day	No	No	<250 mg/day	No	Yes	Yes	Yes	Yes
Visit 1	16_003	18OCT16	18OCT2016	1	16	Entered	59	Male	03NOV16	153	Placebo	>=250 mg/day	No	No	>=250 mg/day	No	Yes	Yes	Yes	Yes
Visit 2	16_003	03NOV16	03NOV2016	2	16	Entered	59	Male	03NOV16	153	Placebo	>=250 mg/day	No	No	>=250 mg/day	No	Yes	Yes	Yes	Yes
Visit 3	16_003	14DEC16	14DEC2016	3	16	Entered	59	Male	03NOV16	153	Placebo	>=250 mg/day	No	No	>=250 mg/day	No	Yes	Yes	Yes	Yes
Visit 4	16_003	26JAN17	26JAN2017	4	16	Entered	59	Male	03NOV16	153	Placebo	>=250 mg/day	No	No	>=250 mg/day	No	Yes	Yes	Yes	Yes
Visit 5	16_003	27APR17	27APR2017	5	16	Entered	59	Male	03NOV16	153	Placebo	>=250 mg/day	No	No	>=250 mg/day	No	Yes	Yes	Yes	Yes
Visit 6	16_003	08MAY17	08MAY2017	6	16	Entered	59	Male	03NOV16	153	Placebo	>=250 mg/day	No	No	>=250 mg/day	No	Yes	Yes	Yes	Yes
Visit 1	16_004	18OCT16	18OCT2016	1	16	Screen Failure	50	Male								Yes	No	No	No	No
Visit 1	16_005	28OCT16	28OCT2016	1	16	Entered	60	Male	12NOV16	155	MF4637	<250 mg/day	No	No	<250 mg/day	No	Yes	Yes	Yes	Yes
Visit 2	16_005	11NOV16	11NOV2016	2	16	Entered	60	Male	12NOV16	155	MF4637	<250 mg/day	No	No	<250 mg/day	No	Yes	Yes	Yes	Yes
Visit 3	16_005	20DEC16	20DEC2016	3	16	Entered	60	Male	12NOV16	155	MF4637	<250 mg/day	No	No	<250 mg/day	No	Yes	Yes	Yes	Yes
Visit 4	16_005	03FEB17	03FEB2017	4	16	Entered	60	Male	12NOV16	155	MF4637	<250 mg/day	No	No	<250 mg/day	No	Yes	Yes	Yes	Yes
Visit 5	16_005	28APR17	28APR2017	5	16	Entered	60	Male	12NOV16	155	MF4637	<250 mg/day	No	No	<250 mg/day	No	Yes	Yes	Yes	Yes
Visit 6	16_005	15MAY17	15MAY2017	6	16	Entered	60	Male	12NOV16	155	MF4637	<250 mg/day	No	No	<250 mg/day	No	Yes	Yes	Yes	Yes
Visit 1	16_006	04NOV16	04NOV2016	1	16	Screen Failure	57	Female								Yes	No	No	No	No
Visit 1	16_007	04NOV16	04NOV2016	1	16	Entered	57	Female	28NOV16	156	Placebo	>=250 mg/day	No	No	>=250 mg/day	No	Yes	Yes	Yes	Yes
Visit 2	16_007	28NOV16	28NOV2016	2	16	Entered	57	Female	28NOV16	156	Placebo	>=250 mg/day	No	No	>=250 mg/day	No	Yes	Yes	Yes	Yes
Visit 3	16_007	10JAN17	10JAN2017	3	16	Entered	57	Female	28NOV16	156	Placebo	>=250 mg/day	No	No	>=250 mg/day	No	Yes	Yes	Yes	Yes
Visit 4	16_007	21FEB17	21FEB2017	4	16	Entered	57	Female	28NOV16	156	Placebo	>=250 mg/day	No	No	>=250 mg/day	No	Yes	Yes	Yes	Yes
Visit 5	16_007	10MAY17	10MAY2017	5	16	Entered	57	Female	28NOV16	156	Placebo	>=250 mg/day	No	No	>=250 mg/day	No	Yes	Yes	Yes	Yes
Visit 1	16_008	04NOV16	04NOV2016	1	16	Entered	58	Female	18NOV16	158	MF4637	>=250 mg/day	No	No	>=250 mg/day	No	Yes	Yes	Yes	Yes
Visit 2	16_008	18NOV16	18NOV2016	2	16	Entered	58	Female	18NOV16	158	MF4637	>=250 mg/day	No	No	>=250 mg/day	No	Yes	Yes	Yes	Yes
Visit 3	16_008	17JAN17	17JAN2017	3	16	Entered	58	Female	18NOV16	158	MF4637	>=250 mg/day	No	No	>=250 mg/day	No	Yes	Yes	Yes	Yes
Visit 4	16_008	14FEB17	14FEB2017	4	16	Entered	58	Female	18NOV16	158	MF4637	>=250 mg/day	No	No	>=250 mg/day	No	Yes	Yes	Yes	Yes
Visit 5	16_008	16MAY17	16MAY2017	5	16	Entered	58	Female	18NOV16	158	MF4637	>=250 mg/day	No	No	>=250 mg/day	No	Yes	Yes	Yes	Yes
Visit 6	16_008	23MAY17	23MAY2017	6	16	Entered	58	Female	18NOV16	158	MF4637	>=250 mg/day	No	No	>=250 mg/day	No	Yes	Yes	Yes	Yes
Visit 1	17_001	12OCT16	12OCT2016	1	17	Entered	71	Male	08NOV16	212	Placebo	<250 mg/day	No	No	<250 mg/day	No	Yes	Yes	Yes	Yes
Visit 2	17_001	08NOV16	08NOV2016	2	17	Entered	71	Male	08NOV16	212	Placebo	<250 mg/day	No	No	<250 mg/day	No	Yes	Yes	Yes	Yes
Visit 3	17_001	20DEC16	20DEC2016	3	17	Entered	71	Male	08NOV16	212	Placebo	<250 mg/day	No	No	<250 mg/day	No	Yes	Yes	Yes	Yes
Visit 4	17_001	30JAN17	30JAN2017	4	17	Entered	71	Male	08NOV16	212	Placebo	<250 mg/day	No	No	<250 mg/day	No	Yes	Yes	Yes	Yes
Visit 5	17_001	26APR17	26APR2017	5	17	Entered	71	Male	08NOV16	212	Placebo	<250 mg/day	No	No	<250 mg/day	No	Yes	Yes	Yes	Yes
Visit 6	17_001	11MAY17	11MAY2017	6	17	Entered	71	Male	08NOV16	212	Placebo	<250 mg/day	No	No	<250 mg/day	No	Yes	Yes	Yes	Yes
Visit 1	17_002	13OCT16	13OCT2016	1	17	Entered	70	Female	10NOV16	192	MF4637	<250 mg/day	Yes	No	<250 mg/day	No	Yes	Yes	Yes	Yes
Visit 2	17_002	10NOV16	10NOV2016	2	17	Entered	70	Female	10NOV16	192	MF4637	<250 mg/day	Yes	No	<250 mg/day	No	Yes	Yes	Yes	Yes
Visit 3	17_002	22DEC16	22DEC2016	3	17	Entered	70	Female	10NOV16	192	MF4637	<250 mg/day	Yes	No	<250 mg/day	No	Yes	Yes	Yes	Yes
Visit 4	17_002	01FEB17	01FEB2017	4	17	Entered	70	Female	10NOV16	192	MF4637	<250 mg/day	Yes	No	<250 mg/day	No	Yes	Yes	Yes	Yes
Visit 5	17_002	26APR17	26APR2017	5	17	Entered	70	Female	10NOV16	192	MF4637	<250 mg/day	Yes	No	<250 mg/day	No	Yes	Yes	Yes	Yes
Visit 6	17_002	11MAY17	11MAY2017	6	17	Entered	70	Female	10NOV16	192	MF4637	<250 mg/day	Yes	No	<250 mg/day	No	Yes	Yes	Yes	Yes
Visit 1	17_003	13OCT16	13OCT2016	1	17	Entered	62	Female	10NOV16	193	MF4637	>=250 mg/day	Yes	No	<250 mg/day	No	Yes	Yes	Yes	Yes
Visit 2	17_003	10NOV16	10NOV2016	2	17	Entered	62	Female	10NOV16	193	MF4637	>=250 mg/day	Yes	No	<250 mg/day	No	Yes	Yes	Yes	Yes
Visit 3	17_003	22DEC16	22DEC2016	3	17	Entered	62	Female	10NOV16	193	MF4637	>=250 mg/day	Yes	No	<250 mg/day	No	Yes	Yes	Yes	Yes
Visit 4	17_003	01FEB17	01FEB2017	4	17	Entered	62	Female	10NOV16	193	MF4637	>=250 mg/day	Yes	No	<250 mg/day	No	Yes	Yes	Yes	Yes
Visit 5	17_003	28APR17	28APR2017	5	17	Entered	62	Female	10NOV16	193	MF4637	>=250 mg/day	Yes	No	<250 mg/day	No	Yes	Yes	Yes	Yes
Visit 6	17_003	12MAY17	12MAY2017	6	17	Entered	62	Female	10NOV16	193	MF4637	>=250 mg/day	Yes	No	<250 mg/day	No	Yes	Yes	Yes	Yes
Unscheduled Visit	17_003	18OCT16	18OCT2016	10	17	Entered	62	Female	10NOV16	193	MF4637	>=250 mg/day	Yes	No	<250 mg/day	No	Yes	Yes	Yes	Yes
Unscheduled Visit	17_003	18OCT16	18OCT2016	11	17	Entered	62	Female	10NOV16	193	MF4637	>=250 mg/day	Yes	No	<250 mg/day	No	Yes	Yes	Yes	Yes
Visit 1	17_004	18OCT16	18OCT2016	1	17	Screen Failure	65	Male							<250 mg/day	Yes	No	No	No	No
Visit 1	17_005	19OCT16	19OCT2016	1	17	Entered	65	Female	16NOV16	213	MF4637	<250 mg/day	No	No	<250 mg/day	No	Yes	Yes	Yes	Yes
Visit 2	17_005	16NOV16	16NOV2016	2	17	Entered	65	Female	16NOV16	213	MF4637	<250 mg/day	No	No	<250 mg/day	No	Yes	Yes	Yes	Yes
Visit 3	17_005	27DEC16	27DEC2016	3	17	Entered	65	Female	16NOV16	213	MF4637	<250 mg/day	No	No	<250 mg/day	No	Yes	Yes	Yes	Yes
Visit 4	17_005	08FEB17	08FEB2017	4	17	Entered	65	Female	16NOV16	213	MF4637	<250 mg/day	No	No	<250 mg/day	No	Yes	Yes	Yes	Yes
Visit 5	17_005	02MAY17	02MAY2017	5	17	Entered	65	Female	16NOV16	213	MF4637	<250 mg/day	No	No	<250 mg/day	No	Yes	Yes	Yes	Yes
Visit 6	17_005	16MAY17	16MAY2017	6	17	Entered	65	Female	16NOV16	213	MF4637	<250 mg/day	No	No	<250 mg/day	No	Yes	Yes	Yes	Yes
Visit 1	17_006	24OCT16	24OCT2016	1	17	Entered	61	Female	21NOV16	194	Placebo	<250 mg/day	No	No	<250 mg/day	No	Yes	Yes	Yes	Yes
Visit 2	17_006	21NOV16	21NOV2016	2	17	Entered	61	Female	21NOV16	194	Placebo	<250 mg/day	No	No	<250 mg/day	No	Yes	Yes	Yes	Yes
Visit 3	17_006	03JAN17	03JAN2017	3	17	Entered	61	Female	21NOV16	194	Placebo	<250 mg/day	No	No	<250 mg/day	No	Yes	Yes	Yes	Yes
Visit 4	17_006	14FEB17	14FEB2017	4	17	Entered	61	Female	21NOV16	194	Placebo	<250 mg/day	No	No	<250 mg/day	No	Yes	Yes	Yes	Yes
Visit 5	17_006	09MAY17	09MAY2017	5	17	Entered	61	Female	21NOV16	194	Placebo	<250 mg/day	No	No	<250 mg/day	No	Yes	Yes	Yes	Yes
Visit 6	17_006	23MAY17	23MAY2017	6	17	Entered	61	Female	21NOV16	194	Placebo	<250 mg/day	No	No	<250 mg/day	No	Yes	Yes	Yes	Yes
Visit 1	17_007	24OCT16	24OCT2016	1	17	Entered	61	Male	21NOV16	214	MF4637	<250 mg/day	No	No	<250 mg/day	No	Yes	Yes	Yes	Yes
Visit 2	17_007	21NOV16	21NOV2016	2	17	Entered	61	Male	21NOV16	214	MF4637	<250 mg/day	No	No	<250 mg/day	No	Yes	Yes	Yes	Yes
Visit 3	17_007	03JAN17	03JAN2017	3	17	Entered	61	Male	21NOV16	214	MF4637	<250 mg/day	No	No	<250 mg/day	No	Yes	Yes	Yes	Yes
Visit 4	17_007	14FEB17	14FEB2017	4	17	Entered	61	Male	21NOV16	214	MF4637	<250 mg/day	No	No	<250 mg/day	No	Yes	Yes	Yes	Yes
Visit 5	17_007	08MAY17	08MAY2017	5	17	Entered	61	Male	21NOV16	214	MF4637	<250 mg/day	No	No	<250 mg/day	No	Yes	Yes	Yes	Yes
Visit 6	17_007	23MAY17	23MAY2017	6	17	Entered	61	Male	21NOV16	214	MF4637	<250 mg/day	No	No	<250 mg/day	No	Yes	Yes	Yes	Yes
Visit 1	17_008	28OCT16	28OCT2016	1	17	Entered	67	Female	25NOV16	195	Placebo	<250 mg/day	Yes	No	<250 mg/day	No	Yes	Yes	Yes	Yes
Visit 2	17_008	25NOV16	25NOV2016	2	17	Entered	67	Female	25NOV16	195	Placebo	<250 mg/day	Yes	No	<250 mg/day	No	Yes	Yes	Yes	Yes
Visit 3	17_008	06JAN17	06JAN2017	3	17	Entered	67	Female	25NOV16	195	Placebo	<250 mg/day	Yes	No	<250 mg/day	No	Yes	Yes	Yes	Yes
Visit 4	17_008	16FEB17	16FEB2017	4	17	Entered	67	Female	25NOV16	195	Placebo	<250 mg/day	Yes	No	<250 mg/day	No	Yes	Yes	Yes	Yes
Visit 5	17_008	12MAY17	12MAY2017	5	17	Entered	67	Female	25NOV16	195	Placebo	<250 mg/day	Yes	No	<250 mg/day	No	Yes	Yes	Yes	Yes
Visit 6	17_008	26MAY17	26MAY2017	6	17	Entered	67	Female	25NOV16	195	Placebo	<250 mg/day	Yes	No	<250 mg/day	No	Yes	Yes	Yes	Yes
Visit 1	17_009	28OCT16	28OCT2016	1	17	Entered	70	Male	25NOV16	215	Placebo	<250 mg/day	No	No	<250 mg/day	No	Yes	Yes	Yes	Yes
Visit 2	17_009	25NOV16	25NOV2016	2	17	Entered	70	Male	25NOV16	215	Placebo	<250 mg/day	No	No	<250 mg/day	No	Yes	Yes	Yes	Yes
Visit 3	17_009	06JAN17	06JAN2017	3	17	Entered	70	Male	25NOV16	215	Placebo	<250 mg/day	No	No	<250 mg/day	No	Yes	Yes	Yes	Yes
Visit 4	17_009	16FEB17	16FEB2017	4	17	Entered	70	Male	25NOV16	215	Placebo	<250 mg/day	No	No	<250 mg/day	No	Yes	Yes	Yes	Yes
Visit 5	17_009	12MAY17	12MAY2017	5	17	Entered	70	Male	25NOV16	215	Placebo	<250 mg/day	No	No	<250 mg/day	No	Yes	Yes	Yes	Yes
Visit 6	17_009	26MAY17	26MAY2017	6	17	Entered	70	Male	25NOV16	215	Placebo	<250 mg/day	No	No	<250 mg/day	No	Yes	Yes	Yes	Yes
Visit 1	17_010	28OCT16	28OCT2016	1	17	Entered	68	Female	25NOV16	230	MF4637	<250 mg/day	No	No	<250 mg/day	No	Yes	Yes	Yes	Yes
Visit 2	17_010	25NOV16	25NOV2016	2	17	Entered	68	Female	25NOV16	230	MF4637	<250 mg/day	No	No	<250 mg/day	No	Yes	Yes	Yes	Yes
Visit 3	17_010	06JAN17	06JAN2017	3	17	Entered	68	Female	25NOV16	230	MF4637	<250 mg/day	No	No	<250 mg/day	No	Yes	Yes	Yes	Yes
Visit 4	17_010	16FEB17	16FEB2017	4	17	Entered	68	Female	25NOV16	230	MF4637	<250 mg/day	No	No	<250 mg/day	No	Yes	Yes	Yes	Yes
Visit 5	17_010	12MAY17	12MAY2017	5	17	Entered	68	Female	25NOV16	230	MF4637	<250 mg/day	No	No	<250 mg/day	No	Yes	Yes	Yes	Yes
Visit 6	17_010	26MAY17	26MAY2017	6	17	Entered	68	Female	25NOV16	230	MF4637	<250 mg/day	No	No	<250 mg/day	No	Yes	Yes	Yes	Yes
Visit 1	17_011	02NOV16	02NOV2016	1	17	Screen Failure	58	Female							<250 mg/day	Yes	No	No	No	No
Visit 1	18_001	04OCT16	04OCT2016	1	18	Entered	46	Female	18OCT16	220	Placebo	<250 mg/day	No	No	<250 mg/day	No	Yes	Yes	Yes	Yes
Visit 2	18_001	17OCT16	17OCT2016	2	18	Entered	46	Female	18OCT16	220	Placebo	<250 mg/day	No	No	<250 mg/day	No	Yes	Yes	Yes	Yes
Visit 3	18_001	09DEC16	09DEC2016	3	18	Entered	46	Female	18OCT16	220	Placebo	<250 mg/day	No	No	<250 mg/day	No	Yes	Yes	Yes	Yes
Visit 4	18_001	09JAN17	09JAN2017	4	18	Entered	46	Female	18OCT16	220	Placebo	<250 mg/day	No	No	<250 mg/day	No	Yes	Yes	Yes	Yes
Visit 5	18_001	11APR17	11APR2017	5	18	Entered	46	Female	18OCT16	220	Placebo	<250 mg/day	No	No	<250 mg/day	No	Yes	Yes	Yes	Yes
Visit 6	18_001	25APR17	25APR2017	6	18	Entered	46	Female	18OCT16	220	Placebo	<250 mg/day	No	No	<250 mg/day	No	Yes	Yes	Yes	Yes
Visit 1	18_002	04OCT16	04OCT2016	1	18	Entered	52	Female	24OCT16	222	MF4637	<250 mg/day	No	No	<250 mg/day	No	Yes	Yes	Yes	Yes
Visit 2	18_002	24OCT16	24OCT2016	2	18	Entered	52	Female	24OCT16	222	MF4637	<250 mg/day	No	No	<250 mg/day	No	Yes	Yes	Yes	Yes
Visit 3	18_002	05DEC16	05DEC2016	3	18	Entered	52	Female	24OCT16	222	MF4637	<250 mg/day	No	No	<250 mg/day	No	Yes	Yes	Yes	Yes
Visit 4	18_002	16JAN17	16JAN2017	4	18	Entered	52	Female	24OCT16	222	MF4637	<250 mg/day	No	No	<250 mg/day	No	Yes	Yes	Yes	Yes
Visit 5	18_002	10APR17	10APR2017	5	18	Entered	52	Female	24OCT16	222	MF4637	<250 mg/day	No	No	<250 mg/day	No	Yes	Yes	Yes	Yes
Visit 6	18_002	24APR17	24APR2017	6	18	Entered	52	Female	24OCT16	222	MF4637	<250 mg/day	No	No	<250 mg/day	No	Yes	Yes	Yes	Yes
Visit 1	18_003	06OCT16	06OCT2016	1	18	Entered	55	Female	26OCT16	221	Placebo	>=250 mg/day	Yes	Yes	>=250 mg/day	No	Yes	Yes	Yes	Yes
Visit 2	18_003	26OCT16	26OCT2016	2	18	Entered	55	Female	26OCT16	221	Placebo	>=250 mg/day	Yes	Yes	>=250 mg/day	No	Yes	Yes	Yes	Yes
Visit 3	18_003	07DEC16	07DEC2016	3	18	Entered	55	Female	26OCT16	221	Placebo	>=250 mg/day	Yes	Yes	>=250 mg/day	No	Yes	Yes	Yes	Yes
Visit 4	18_003	18JAN17	18JAN2017	4	18	Entered	55	Female	26OCT16	221	Placebo	>=250 mg/day	Yes	Yes	>=250 mg/day	No	Yes	Yes	Yes	Yes
Visit 5	18_003	12APR17	12APR2017	5	18	Entered	55	Female	26OCT16	221	Placebo	>=250 mg/day	Yes	Yes	>=250 mg/day	No	Yes	Yes	Yes	Yes
Visit 6	18_003	26APR17	26APR2017	6	18	Entered	55	Female	26OCT16	221	Placebo	>=250 mg/day	Yes	Yes	>=250 mg/day	No	Yes	Yes	Yes	Yes
Visit 1	19_001	30SEP16	30SEP2016	1	19	Entered	53	Female	28OCT16	225	Placebo	<250 mg/day	No	No	>=250 mg/day	No	Yes	Yes	Yes	Yes
Visit 2	19_001	28OCT16	28OCT2016	2	19	Entered	53	Female	28OCT16	225	Placebo	<250 mg/day	No	No	>=250 mg/day	No	Yes	Yes	Yes	Yes
Visit 3	19_001	09DEC16	09DEC2016	3	19	Entered	53	Female	28OCT16	225	Placebo	<250 mg/day	No	No	>=250 mg/day	No	Yes	Yes	Yes	Yes
Visit 4	19_001	19JAN17	19JAN2017	4	19	Entered	53	Female	28OCT16	225	Placebo	<250 mg/day	No	No	>=250 mg/day	No	Yes	Yes	Yes	Yes
Visit 5	19_001	17APR17	17APR2017	5	19	Entered	53	Female	28OCT16	225	Placebo	<250 mg/day	No	No	>=250 mg/day	No	Yes	Yes	Yes	Yes
Visit 6	19_001	28APR17	28APR2017	6	19	Entered	53	Female	28OCT16	225	Placebo	<250 mg/day	No	No	>=250 mg/day	No	Yes	Yes	Yes	Yes
Unscheduled Visit	19_001	29NOV16	29NOV2016	10	19	Entered	53	Female	28OCT16	225	Placebo	<250 mg/day	No	No	>=250 mg/day	No	Yes	Yes	Yes	Yes
Visit 1	19_002	03OCT16	03OCT2016	1	19	Entered	37	Male	27OCT16	224	MF4637	<250 mg/day	No	No	<250 mg/day	No	Yes	Yes	Yes	Yes
Visit 2	19_002	27OCT16	27OCT2016	2	19	Entered	37	Male	27OCT16	224	MF4637	<250 mg/day	No	No	<250 mg/day	No	Yes	Yes	Yes	Yes
Visit 3	19_002	07DEC16	07DEC2016	3	19	Entered	37	Male	27OCT16	224	MF4637	<250 mg/day	No	No	<250 mg/day	No	Yes	Yes	Yes	Yes
Visit 4	19_002	18JAN17	18JAN2017	4	19	Entered	37	Male	27OCT16	224	MF4637	<250 mg/day	No	No	<250 mg/day	No	Yes	Yes	Yes	Yes
Visit 5	19_002	12APR17	12APR2017	5	19	Entered	37	Male	27OCT16	224	MF4637	<250 mg/day	No	No	<250 mg/day	No	Yes	Yes	Yes	Yes
Visit 6	19_002	26APR17	26APR2017	6	19	Entered	37	Male	27OCT16	224	MF4637	<250 mg/day	No	No	<250 mg/day	No	Yes	Yes	Yes	Yes
Visit 1	19_003	05OCT16	05OCT2016	1	19	Screen Failure	59	Female							>=250 mg/day	Yes	No	No	No	No
Visit 1	19_004	07OCT16	07OCT2016	1	19	Entered	53	Female	04NOV16	226	MF4637	<250 mg/day	No	No	>=250 mg/day	No	Yes	Yes	Yes	Yes
Visit 2	19_004	04NOV16	04NOV2016	2	19	Entered	53	Female	04NOV16	226	MF4637	<250 mg/day	No	No	>=250 mg/day	No	Yes	Yes	Yes	Yes
Visit 3	19_004	16DEC16	16DEC2016	3	19	Entered	53	Female	04NOV16	226	MF4637	<250 mg/day	No	No	>=250 mg/day	No	Yes	Yes	Yes	Yes
Visit 4	19_004	27JAN17	27JAN2017	4	19	Entered	53	Female	04NOV16	226	MF4637	<250 mg/day	No	No	>=250 mg/day	No	Yes	Yes	Yes	Yes
Visit 5	19_004	21APR17	21APR2017	5	19	Entered	53	Female	04NOV16	226	MF4637	<250 mg/day	No	No	>=250 mg/day	No	Yes	Yes	Yes	Yes
Visit 6	19_004	05MAY17	05MAY2017	6	19	Entered	53	Female	04NOV16	226	MF4637	<250 mg/day	No	No	>=250 mg/day	No	Yes	Yes	Yes	Yes
Visit 1	19_005	07OCT16	07OCT2016	1	19	Entered	51	Male	04NOV16	227	Placebo	<250 mg/day	No	No	<250 mg/day	No	Yes	Yes	Yes	Yes
Visit 2	19_005	04NOV16	04NOV2016	2	19	Entered	51	Male	04NOV16	227	Placebo	<250 mg/day	No	No	<250 mg/day	No	Yes	Yes	Yes	Yes
Visit 3	19_005	16DEC16	16DEC2016	3	19	Entered	51	Male	04NOV16	227	Placebo	<250 mg/day	No	No	<250 mg/day	No	Yes	Yes	Yes	Yes
Visit 4	19_005	27JAN17	27JAN2017	4	19	Entered	51	Male	04NOV16	227	Placebo	<250 mg/day	No	No	<250 mg/day	No	Yes	Yes	Yes	Yes
Visit 5	19_005	21APR17	21APR2017	5	19	Entered	51	Male	04NOV16	227	Placebo	<250 mg/day	No	No	<250 mg/day	No	Yes	Yes	Yes	Yes
Visit 6	19_005	05MAY17	05MAY2017	6	19	Entered	51	Male	04NOV16	227	Placebo	<250 mg/day	No	No	<250 mg/day	No	Yes	Yes	Yes	Yes
Visit 1	19_006	14OCT16	14OCT2016	1	19	Screen Failure	73	Male							<250 mg/day	Yes	No	No	No	No
Visit 1	19_007	27OCT16	27OCT2016	1	19	Entered	50	Male	21NOV16	289	MF4637	<250 mg/day	No	No	>=250 mg/day	No	Yes	Yes	Yes	Yes
Visit 2	19_007	21NOV16	21NOV2016	2	19	Entered	50	Male	21NOV16	289	MF4637	<250 mg/day	No	No	>=250 mg/day	No	Yes	Yes	Yes	Yes
Visit 3	19_007	04JAN17	04JAN2017	3	19	Entered	50	Male	21NOV16	289	MF4637	<250 mg/day	No	No	>=250 mg/day	No	Yes	Yes	Yes	Yes
Visit 4	19_007	13FEB17	13FEB2017	4	19	Entered	50	Male	21NOV16	289	MF4637	<250 mg/day	No	No	>=250 mg/day	No	Yes	Yes	Yes	Yes
Visit 5	19_007	08MAY17	08MAY2017	5	19	Entered	50	Male	21NOV16	289	MF4637	<250 mg/day	No	No	>=250 mg/day	No	Yes	Yes	Yes	Yes
Visit 6	19_007	22MAY17	22MAY2017	6	19	Entered	50	Male	21NOV16	289	MF4637	<250 mg/day	No	No	>=250 mg/day	No	Yes	Yes	Yes	Yes
Visit 1	19_008	27OCT16	27OCT2016	1	19	Screen Failure	65	Female							>=250 mg/day	Yes	No	No	No	No
Visit 1	19_009	27OCT16	27OCT2016	1	19	Entered	49	Female	21NOV16	290	Placebo	<250 mg/day	No	No	>=250 mg/day	No	Yes	Yes	Yes	Yes
Visit 2	19_009	21NOV16	21NOV2016	2	19	Entered	49	Female	21NOV16	290	Placebo	<250 mg/day	No	No	>=250 mg/day	No	Yes	Yes	Yes	Yes
Visit 3	19_009	03JAN17	03JAN2017	3	19	Entered	49	Female	21NOV16	290	Placebo	<250 mg/day	No	No	>=250 mg/day	No	Yes	Yes	Yes	Yes
Visit 4	19_009	13FEB17	13FEB2017	4	19	Entered	49	Female	21NOV16	290	Placebo	<250 mg/day	No	No	>=250 mg/day	No	Yes	Yes	Yes	Yes
Visit 5	19_009	08MAY17	08MAY2017	5	19	Entered	49	Female	21NOV16	290	Placebo	<250 mg/day	No	No	>=250 mg/day	No	Yes	Yes	Yes	Yes
Visit 6	19_009	22MAY17	22MAY2017	6	19	Entered	49	Female	21NOV16	290	Placebo	<250 mg/day	No	No	>=250 mg/day	No	Yes	Yes	Yes	Yes
Visit 1	19_010	28OCT16	28OCT2016	1	19	Entered	33	Male	21NOV16	291	MF4637	<250 mg/day	No	No	>=250 mg/day	No	Yes	Yes	Yes	Yes
Visit 2	19_010	21NOV16	21NOV2016	2	19	Entered	33	Male	21NOV16	291	MF4637	<250 mg/day	No	No	>=250 mg/day	No	Yes	Yes	Yes	Yes
Visit 3	19_010	04JAN17	04JAN2017	3	19	Entered	33	Male	21NOV16	291	MF4637	<250 mg/day	No	No	>=250 mg/day	No	Yes	Yes	Yes	Yes
Visit 4	19_010	13FEB17	13FEB2017	4	19	Entered	33	Male	21NOV16	291	MF4637	<250 mg/day	No	No	>=250 mg/day	No	Yes	Yes	Yes	Yes
Visit 5	19_010	08MAY17	08MAY2017	5	19	Entered	33	Male	21NOV16	291	MF4637	<250 mg/day	No	No	>=250 mg/day	No	Yes	Yes	Yes	Yes
Visit 6	19_010	22MAY17	22MAY2017	6	19	Entered	33	Male	21NOV16	291	MF4637	<250 mg/day	No	No	>=250 mg/day	No	Yes	Yes	Yes	Yes
Visit 1	19_011	01NOV16	01NOV2016	1	19	Screen Failure	72	Female							>=250 mg/day	Yes	No	No	No	No
Visit 1	19_012	03NOV16	03NOV2016	1	19	Entered	55	Female	21NOV16	288	Placebo	<250 mg/day	Yes	No	>=250 mg/day	No	Yes	Yes	Yes	Yes
Visit 2	19_012	21NOV16	21NOV2016	2	19	Entered	55	Female	21NOV16	288	Placebo	<250 mg/day	Yes	No	>=250 mg/day	No	Yes	Yes	Yes	Yes
Visit 3	19_012	03JAN17	03JAN2017	3	19	Entered	55	Female	21NOV16	288	Placebo	<250 mg/day	Yes	No	>=250 mg/day	No	Yes	Yes	Yes	Yes
Visit 4	19_012	13FEB17	13FEB2017	4	19	Entered	55	Female	21NOV16	288	Placebo	<250 mg/day	Yes	No	>=250 mg/day	No	Yes	Yes	Yes	Yes
Visit 5	19_012	05MAY17	05MAY2017	5	19	Entered	55	Female	21NOV16	288	Placebo	<250 mg/day	Yes	No	>=250 mg/day	No	Yes	Yes	Yes	Yes
Visit 6	19_012	22MAY17	22MAY2017	6	19	Entered	55	Female	21NOV16	288	Placebo	<250 mg/day	Yes	No	>=250 mg/day	No	Yes	Yes	Yes	Yes
Visit 1	19_013	10NOV16	10NOV2016	1	19	Screen Failure	65	Female							>=250 mg/day	Yes	No	No	No	No
